# Supplementary material for: A living organoid biobank of patients with Crohn’s disease reveals molecular subtypes for personalized therapeutics
Source: Cell Rep Med. 2024 Sep 26;5(10):101748. doi: 10.1016/j.xcrm.2024.101748 (PMC11513829; doi:10.1016/j.xcrm.2024.101748)
Supplement: Table S1. Excel datasheet with the list of healthy and CD patients who were enrolled into this study and their demographic information, related to Figure 1 [file mmc2.xlsx]

## Sheet: Sheet1
	Sample Location	Duration of disease	TNF response	Subtype	Gender	Ethnicity	Age Group When Tissue Diverted	Disease Location	RX
H4		NA			Male		60-64
H12		NA			Male		Fetal
H14		NA			Male		45-49
H15		NA			Male		45-49
H16		NA			Female		50-54
H17		NA			Male		60-64
H18		NA			Female		40-45
H19		NA			Female		45-49
H20		NA			Female		65-69
H21		NA			Male		60-64
H22		NA			Female		60-64
CD10	Rectum	22 years (1997)	TNF responder (PNR to Adalimumab, response to Infliximab with LOR)	S	Male	Caucasian	35-39	Ileal	Adalimumab
CD13	Left Colon	26 years (1993)	TNF naïve	NSNP	Male	Caucasian	55-59	Ileal	Naïve
CD21	Left Colon	2 years (2018)	TNF non responder (partial clinical response)	NSNP	Female	Caucasian	45-49	Colonic	Infliximab
CD23	Left Colon	6 years (2013)	TNF responder	NSNP	Female	Caucasian	55-59	Colonic	Adalimumab
CD28, CD64	Rectum, Right Colon	30 years (1991)	TNF naïve	NSNP	Female	Caucasian	40-44	Colonic	Pre and Post-Ustekinumab
CD26	Left Colon	12 years (2007)	TNF naïve	NSNP	Male	Caucasian	25-29	Ileocolonic	Naïve
CD30	Left Colon	18 years (2001)	TNF naïve	NSNP	Female	Caucasian	70-74	Ileal	Naïve
CD41	Left Colon	5 years (2014)	TNF responder	NSNP	Female	Caucasian	20-24	Ileocolonic	Ustekinumab, Adalimumab
CD59	Rectum	2 years (2019)	TNF naïve	NSNP	Male	Hispanic	40-44	Ileocolonic	Naïve
CD68	Left Colon	6 years (2014)	TNF naïve	NSNP	Female	Caucasian	30-34	Ileocolonic	Naïve
CD73	Left Colon	38 years (1982)	TNF naïve	NSNP	Female	Caucasian	70-74	Ileocolonic	Vedolizumab
CD35	Left Colon	7 years (2012)	TNF responder	NSNP	Female	Hispanic	45-49	Ileal	Infliximab
CD11	Left Colon	19 years (2000)	TNF non responder	S	Male	African American	35-39	Ileocolonic	Adalimumab, Vedolizumab
CD19	Left Colon	18 years (2001)	TNF responder	S	Female	Caucasian	45-49	Colonic	Adalimumab
CD20	Left Colon	1 year (2018)	TNF responder	S	Male	Middle Eastern	20-24	Ileal	Adalimumab, Azathioprine
CD24	Right Colon	5 years (2014)	TNF naïve	S	Male	Caucasian	25-29	Colonic	Vedolizumab
CD47	Left Colon	5 years (2014)	TNF responder	S	Female	Caucasian	30-34	Ileocolonic	Certolizumab
CD48	Right Colon	7 years (2012)	TNF responder	S	Male	Caucasian	50-54	Ileocolonic	Adalimumab, Vedolizumab, Infliximab
CD50	Rectum	6 years (2014)	TNF non responder (antibodies to IFX, Adalimumab primary non response)	S	Male	Caucasian	25-29	Ileocolonic	Adalimumab, Vedolizumab, Infliximab, Ustekinumab
CD60	Left Colon	5 years (2015)	TNF responder (PNR to Adalimumab, clinical response to Infliximab with eventual LOR = prob partial response)	S (after collection)	Male	Asian	35-39	Ileocolonic	Adalimumab, Infliximab
CD61	Left Colon	12 years (2008)	TNF responder	S	Female	Caucasian	25-29	Ileal	Infliximab, Ustekinumab
CD63	Left Colon	1 year (2019)	TNF responder	S	Female	Caucasian	35-39	Ileocolonic	Naïve
CD66	Left Colon	>10 years (around 2010)	TNF responder	S	Female	Caucasian	55-59	Ileocolonic	Adalimumab, Infliximab
CD74	Left Colon	28 years (1992)	TNF non responder	P	Male	Caucasian	50-54	Ileal	Adalimumab, Infliximab, Ustekinumab
CD27	Rectum	3 years (less clear records)	TNF responder	P	Male	Hispanic	60-64	Colonic	Infliximab
CD32	Left Colon	20 years (1999)	TNF responder	P	Male	Caucasian	35-39	Ileal	Infliximab
CD42, CD62	Rectum	10 years (2010)	TNF responder	P	Female	Middle Eastern	25-29	Ileal	Infliximab, Ustekinumab
CD52	Rectum	27 years (1992)	TNF responder (but intolerant)	P	Male	Caucasian	70-74	Ileal	Adalimumab, Infliximab, Ustekinumab
CD58	Left Colon	5 years (2015)	TNF primary non responder	P	Male	Caucasian	50-54	Ileocolonic	Adalimumab, Ustekinumab
CD69	Left Colon	25 years (1995)	TNF naïve	P	Male	Caucasian	35-39	Ileocolonic	Naïve
CD51	Rectum	7 years (2013)	TNF responder	P	Male	Middle Eastern	45-49	Ileal	Infliximab
