# Supplementary material for: A living organoid biobank of patients with Crohn’s disease reveals molecular subtypes for personalized therapeutics
Source: Cell Rep Med. 2024 Sep 26;5(10):101748. doi: 10.1016/j.xcrm.2024.101748 (PMC11513829; doi:10.1016/j.xcrm.2024.101748)
Supplement: Table S2. Excel datasheet with the list of healthy and CD-PDOs that were analyzed in various functional assays, related to Figures 2–4 [file mmc3.xlsx]

## Sheet: Sheet1
ý
	Genotyping	RNA Seq	MSD	H&E	Lys/MUC2 (QPCR)	Lys/MUC2 (IF)	TEER	Proliferation (ELISA)	Proliferation (Ki67)	ROS	Apoptosis	Electron Microscopy	Bacterial Clearance	Senescence	DNA Damage (γ-H2AX)	Lumen Phenotype	Imaris
H4	þ	þ	þ		þ	þ	þ	þ	þ	þ	þ			þ	þ	þ	þ
H12	þ					þ	þ	þ		þ		þ			þ	þ	þ
H14	þ	þ	þ	þ	þ	þ	þ	þ	þ	þ	þ	þ	þ	þ		þ	þ
H15					þ			þ
H16					þ		þ	þ			þ		þ
H17			þ		þ		þ	þ			þ					þ
H18					þ			þ
H19		þ	þ		þ		þ	þ			þ		þ		þ	þ
H20					þ		þ	þ
H21								þ									þ
H22																	þ
CD10	þ					þ	þ		þ	þ	þ						þ
CD13			þ		þ		þ	þ			þ						þ
CD21		þ	þ		þ		þ			þ
CD23	þ	þ						þ
CD28	þ	þ	þ		þ		þ	þ		þ					þ	þ
CD26	þ	þ			þ		þ					þ		þ	þ	þ
CD30	þ	þ	þ		þ	þ	þ	þ	þ	þ	þ						þ
CD41	þ
CD59	þ	þ			þ		þ	þ		þ	þ
CD64	þ		þ		þ		þ			þ
CD68		þ	þ		þ	þ	þ	þ	þ	þ	þ						þ
CD73					þ	þ										þ	þ
CD35		þ
CD11	þ	þ			þ		þ			þ		þ		þ	þ	þ
CD19	þ	þ	þ		þ			þ		þ	þ				þ	þ	þ
CD20	þ	þ			þ		þ			þ				þ	þ	þ
CD24	þ	þ	þ	þ	þ	þ	þ	þ	þ	þ	þ				þ	þ	þ
CD47	þ	þ	þ	þ	þ	þ		þ			þ					þ	þ
CD48	þ		þ							þ	þ						þ
CD50	þ	þ	þ		þ	þ	þ	þ	þ	þ	þ				þ	þ	þ
CD60	þ	þ			þ	þ	þ	þ	þ		þ					þ	þ
CD61	þ	þ	þ		þ		þ	þ	þ	þ	þ		þ				þ
CD63	þ	þ											þ
CD65	þ
CD66	þ				þ
CD74		þ			þ
CD27	þ	þ			þ			þ		þ	þ
CD32	þ	þ	þ	þ	þ	þ	þ	þ	þ	þ	þ		þ		þ	þ	þ
CD42	þ	þ	þ		þ		þ			þ	þ				þ	þ
CD52	þ	þ			þ	þ	þ		þ	þ	þ		þ		þ	þ
CD58	þ	þ	þ	þ	þ	þ	þ	þ	þ	þ	þ	þ			þ	þ	þ
CD62		þ	þ		þ	þ	þ	þ	þ	þ	þ		þ				þ
CD69		þ		þ	þ	þ		þ	þ								þ
CD51	þ		þ	þ	þ			þ		þ						þ	þ
UC41		þ
UC71		þ
UC72		þ
UC73		þ
