# Supplementary material for: A living organoid biobank of patients with Crohn’s disease reveals molecular subtypes for personalized therapeutics
Source: Cell Rep Med. 2024 Sep 26;5(10):101748. doi: 10.1016/j.xcrm.2024.101748 (PMC11513829; doi:10.1016/j.xcrm.2024.101748)
Supplement: Table S3. Excel datasheet with the list of healthy and CD-PDOs that were analyzed by RNA-seq, related to Figure 2 [file mmc4.xlsx]

## Sheet: Sheet1
Date of Tissue Diversion	Age range at time of diversion	Sex	Ethnicity	In-house Code	Behavior at diagnosis (inflammatory, stricturing, fistulizing)	Behavior date of enrollment into biobank	Behaviour date of collection	future behavior			TNF response			Notes
2019-07-16	35-39	Male	Caucasian	CD32	inflammatory (NSNP)	fistulizing/ penetrating	fistulizing/ penetrating	Ongoing stricture, and likely ongoing fistula	new perianal dsiease		TNF responder
2019-11-19	70-74	Male	Caucasian	CD52	fistulizing/ penetrating	fistulizing/ penetrating	fistulizing/ penetrating (remission)	no complications (no additional fistulas)			TNF intolerance (responder)
2019-12-03	50-54	Male	Caucasian	CD58	inflammatory (NSNP)	fistulizing/ penetrating	fistulizing/ penetrating (remission)	no complications (limited follow up)			TNF primary non responder
2019-07-02	70-74	Female	Caucasian	CD30	inflammatory (NSNP)	inflammatory (NSNP)	inflammatory (NSNP)	no complications			TNF naïve
2019-07-29	45-49	Female	Hispanic	CD35	inflammatory (NSNP)	inflammatory (NSNP)	inflammatory (NSNP) (perianal)	no complications			TNF responder, intolerance
08/29/2019; 03/13/2020	25-29	Female	Middle Eastern	CD42; CD62	fistulizing/ penetrating	fistulizing/ penetrating (fistula already resected)	fistulizing/ penetrating (fistula had been resected)	no complications			TNF responder
2019-12-04	40-44	Male	Hispanic	CD59	inflammatory (NSNP)	inflammatory (NSNP)	inflammatory (NSNP)	no complications - possible fistula on imaging			TNF naïve
2020-01-13	35-39	Male	Asian	CD60	inflammatory (NSNP)	inflammatory (NSNP)	inflammatory (NSNP)	No stricture - patient has small bowel obstruction due to significant inflammation			TNF partial responder
2019-11-12	25-29	Male	Caucasian	CD50	inflammatory (NSNP)	stricturing	stricturing with improvement	no complications with resolution of stricture			TNF non responder (antibodies to IFX, Adalimumab primary non response)
2019-06-07	25-29	Male	Caucasian	CD24	Stricturing	stricturing (s/p surgical resection, removal of stricture)	stricturing (s/p resection, removal of stricture)	no complications (s/p resection)			TNF naïve
2020-02-18	35-39	Female	Caucasian	CD63	stricturing	stricturing	stricturing	improvement with resolution of stricture			TNF responder
2019-10-01	30-34	Female	Caucasian	CD47	inflammatory (NSNP)	evolving stricture	evolving stricture	developing a stricture			TNF partial responder (limited follow up)
	60-64	Male	Hispanic	CD27	inflammatory (NSNP)	fistulizing/ penetrating (perianal)	fistulizing/ penetrating (perianal)	no complications (extensive surgery prior to enrollment)			TNF responder			subsequent surgery (but reversal surgery, not for a complication - I can explain more if that helps)
	35-39	Male	Caucasian	CD69	fistulizing/ penetrating	fistulizing/ penetrating	fistulizing/ penetrating	Underwent surgery for resection if stricture/fistula prior to enrollment in Biobank			TNF nonresponder
	50-54	Male	Caucasian	CD74	fistulizing/ penetrating	Stricturing, fistulizing/ penetrating	Stricturing, fistulizing/ penetrating	Has had multiple surgeries after samples were diverted			TNF partial responder
	25-29	Female	Caucasian	CD61	inflammatory (NSNP)	Stricturing	Stricturing	Underwent surgery for resection prior to enrollment in Biobank			TNF responder
2019-04-29	35-39	Male	African American	CD11	inflammatory (NSNP)	stricturing	stricturing (stricture had been resected)	no complications			TNF non responder (historical)			subsequent hospitalization, ER presentations, No definite complications
2019-06-19	25-29	Male	Caucasian	CD26	inflammatory (NSNP)	inflammatory (NSNP)	inflammatory (NSNP)	no complications			TNF naïve			very mild course, off medications
2019-05-15	45-49	Female	Caucasian	CD19	inflammatory (NSNP)	stricturing	stricture	Underwent surgery to resect stricture after samples diverted			TNF responder			resection of transverse colon stricture
2019-06-25	40-44	Female	Caucasian	CD28	inflammatory (NSNP)	inflammatory (NSNP)	inflammatory (NSNP)	no complications			TNF naïve			Stelera non responder
2019-05-28	20-24	Male	Middle Eastern	CD20	inflammatory (NSNP)	stricturing	stricturing	no complications			TNF responder			stricture with partial SBO, requiring multiple admissions
2019-05-29	45-49	Female	Caucasian	CD21	inflammatory (NSNP)	inflammatory (NSNP)	inflammatory (NSNP)	no complications			TNF non responder (partial response)			no specific complications
	55-59	Female	Caucasian	CD23	inflammatory (NSNP)	inflammatory (NSNP)	inflammatory (NSNP)	No complications			TNF responder
	30-34	Female	Caucasian	CD68	inflammatory (NSNP)	inflammatory (NSNP)	inflammatory (NSNP)	No complications			TNF naïve
	60-64	Male		H4
	45-49	Male		H14
	45-49	Female		H19
