# Supplementary material for: A living organoid biobank of patients with Crohn’s disease reveals molecular subtypes for personalized therapeutics
Source: Cell Rep Med. 2024 Sep 26;5(10):101748. doi: 10.1016/j.xcrm.2024.101748 (PMC11513829; doi:10.1016/j.xcrm.2024.101748)
Supplement: Table S4. Excel datasheet with the list of differentially regulated genes in CD PDOs and their reactome pathway analyses, related to Figure 2 [file mmc5.xlsx]

## Sheet: Genes UP or DOWN in CD subtypes
UP in yellow		DOWN in yellow		UP in Gray		DOWN in Gray			UP in Gray and Yellow			DOWN in Gray and yellow
258 genes	95 elements included exclusively in "UP in Yellow":	150 genes	39 elements included exclusively in "DOWN in Yellow":	431 genes	268 elements included exclusively in "UP in Gray":	353 genes	242 elements included exclusively in "DOWN in Gray":		163 common elements in "UP in Gray" and "UP in Yellow":			111 common elements in "DOWN in Gray" and "DOWN in Yellow":
HOXB9	TGFB3	MTND1P23	LINC00540	HOXB9	CA2	GATA4	DOK5		HOXB9			GATA4
HOXA9	GUCY1B1	IGF2BP3	TRIM61	HOXA9	CDH17	ONECUT2	GATA5		HOXA9			ONECUT2
RPL13P12	IRX5	IGF2BP1	TSPAN18	IL33	PIGR	IGF2BP1	C3		IL33			IGF2BP1
PRAC1	KLK3	GATA4	TCAF1P1	CEACAM5	PAPSS2	DOK5	AC016747.1		CEACAM5			MTND1P23
LINC02086	AGAP7P	CHST4	LINC00431	SATB2	FOXD2	MTND1P23	PRICKLE1		SATB2			SERPINA1
AC103702.2	LGR5	LINC02381	IKZF2	TMEM238L	CEACAM7	GATA5	KLHL5		TMEM238L			TRHDE
HMGCS2	TMEM150C	FHOD3	B3GNT7	FFAR4	AKR7A3	SERPINA1	OTX1		FFAR4			REC8
HOXA13	AMACR	GJA1	SPIN4	SERPINE2	OTULINL	TRHDE	CHST15		SERPINE2			ELK3
HOXB8	ADGRB1	LINC00540	AC022384.1	CA2	CDX1	C3	RARB		REG4			EYA4
HOXB13	DACT1	REC8	CFAP221	REG4	SLC26A3	AC016747.1	SOX5		MUC12			SERPINA3
PGBD5	AC092375.2	CXCL5	RP1L1	MUC12	CLCA4	REC8	MATN2		NT5E			VASN
PRAC2	CAPN3	LIFR	PRR11	NT5E	TRABD2A	ELK3	SHC3		GPA33			GJA1
ACOX2	AL645608.7	CCDC152	FAM90A1	GPA33	DAPK2	PRICKLE1	MPDZ		PARM1			FHOD3
HOXA10	TEKT4P2	AC090340.1	ACSS3	PARM1	CIDEC	EYA4	ARHGAP23		ENPP3			LRRN4
HOXA10-AS	CRACR2A	AL158151.1	AC004846.1	ENPP3	XK	SERPINA3	RFPL1S		SPON1			LOXL2
HOXA11-AS	DRAXIN	LRRC4C	TEKT2	SPON1	GUCY2C	VASN	TRHDE-AS1		NOSTRIN			CCDC152
HOXA7	AC100827.3	SLC26A9	FAXDC2	NOSTRIN	PDZD3	GJA1	DOC2B		AC103702.2			LIFR
APOD	SRPK3	AC106872.5	CSPG4	CDH17	PHGR1	FHOD3	FAM171B		LINC02086			RAB34
ENPP3	SLCO5A1	TRIM61	ANGPTL2	AC103702.2	REN	LRRN4	CXCL6		APOD			SLC19A3
HOTTIP	C2orf66	TSPAN18	ARHGAP28	LINC02086	AOAH	LOXL2	UNC5A		HMGCS2			COL4A5
HOXA11	KRT75	TMC5	EMB	PIGR	KBTBD12	CCDC152	TGFB2		HOXB8			CRABP2
IL33	SULT1A3	TGM2	KLF2	APOD	CLRN3	LIFR	FKBP10		FAM3D			LRRC4C
NOX1	RETNLB	GCNT2	ATP10A	HMGCS2	SERTAD4-AS1	RAB34	ZNF385A		AC254629.1			PPP4R4
MT1E	FAM95B1	THBD	ACSL1	HOXB8	CRYM	SLC19A3	SLC34A2		DHRS9			HS3ST5
SLCO1B3	ZMAT1	HOXC4	AC022826.2	FAM3D	MOGAT3	KLHL5	HOXB2		HOXA10			SLC16A7
PLA2G2A	ATP6V1C2	CD300A	LPAR1	AC254629.1	CEBPA	OTX1	ICAM1		PLA2G2A			LYNX1
ANOS1	GUCY1A1	SOCS3	PRTG	PAPSS2	FOXP2	COL4A5	NEFH		HOXA13			SERPINB3
TLR4	RAI2	VASN	KLRF1	FOXD2	CAPN8	CRABP2	USP44		PRAC1			JPH2
KCNH8	AC005725.1	CNKSR2	BMP3	DHRS9	C9orf152	LRRC4C	SLC8A1		APOBR			SLC1A3
NPTX2	CDKN2A	SERPINB3	BAMBI	HOXA10	B4GALNT3	PPP4R4	ADAM28		HOXA11-AS			GCNT2
TMEM238L	GABRP	AC090204.1	CORO2A	PLA2G2A	SETD9	CHST15	KRT23		PADI2			PCDH7
HOXA-AS3	SOX6	ZNF385D	PLCG2	CEACAM7	ILDR2	HS3ST5	LINC00982		ACOX2			SLC43A3
EPHA4	HOXB5	SLC16A7	STC1	AKR7A3	VSIG2	SLC16A7	SPAG6		HOXA7			PLAT
REG4	VAX2	SDK1	NPC1L1	OTULINL	MUC2	LYNX1	H19		HOXA10-AS			RAB31
CAMK2B	AC240565.2	AC012501.2	ABI3BP	HOXA13	TUBAL3	RARB	CIITA		NOX1			ZNF385D
TGFB3	ATOH8	LINC00887	DAW1	CDX1	PPP1R14D	SOX5	INHBB		CKB			COX6B2
MMEL1	OBP2B	SERPINA3	AC027559.1	PRAC1	BCAS1	SERPINB3	HOGA1		LIMCH1			AL161785.2
ST6GAL2	MT2A	SERPINA1	BARX2	APOBR	NID2	JPH2	MOXD1		FBP1			AC012501.2
KCNV1	ARHGAP27P1-BPTFP1-KPNA2P3	FREM2	KRT13	HOXA11-AS	ABCB1	MATN2	LINC02331		CNTNAP2			SLFN11
FAM3D	OLFM1	IL17REL		SLC26A3	HEPH	SHC3	PRICKLE2		HOXB7			SNX18
SPON1	AC104083.1	COL4A5		PADI2	LGALS3	SLC1A3	MIR4697HG		HOTTIP			AC090340.1
AC078993.1	DACH1	DPYD		ACOX2	F8A3	GCNT2	ANK2		HOXB13			BPIFB1
DMRT2	IRX3	MEIS2		CLCA4	SYTL5	MPDZ	FN1		IFI27			BCAT1
RIMBP2	COL16A1	ZNF732		TRABD2A	NXPE4	PCDH7	ADAMTS14		C10orf99			BST1
FSIP2	ENPP7P11	TCAF1P1		HOXA7	NEFL	ARHGAP23	IFIT3		HOXA11			TMC5
SATB2	C7	PTAFR		HOXA10-AS	SCNN1B	SLC43A3	SV2A		AC087741.1			LINC00887
AC087741.1	NCAM1	AL161785.2		NOX1	KRT20	RFPL1S	IFITM1		SEMA6A			CNKSR2
SMOC2	SLCO1B1	LRRN4		CKB	AQP8	TRHDE-AS1	TACSTD2		HMCN2			FAM167A
PRR34-AS1	NR2F1	LOXL2		DAPK2	AC009163.2	PLAT	TRIM46		PGBD5			CXCL5
PCAT7	AC245884.8	SLC19A3		CIDEC	CD1D	DOC2B	TRPS1		LYPD8			TMEM45A
CRNDE	AC008764.4	COL4A6		LIMCH1	RBP4	RAB31	APLP1		PRUNE2			DPYD
LEFTY1	AC009120.2	LINC00431		FBP1	FABP1	FAM171B	C2orf74		RUBCNL			SERPINA5
DHRS9	AGAP10P	DMBT1		XK	FAM84A	ZNF385D	WNT10A		MYRIP			COL4A6
GUCY1B1	LFNG	GBP4		CNTNAP2	LGALS4	CXCL6	PRDM16		WNK4			SDK1
SBSPON	SCN8A	AC140479.5		HOXB7	SLC16A9	UNC5A	AC244153.1		ARSE			FREM2
IRX5	FAM183A	REG3A		GUCY2C	HSD17B2	TGFB2	TNFAIP2		SMIM31			GJC1
BX088651.4	COLQ	EYA4		HOTTIP	MYO7B	COX6B2	KRT14		B3GALT1			AC090204.1
KLK3	AC005831.1	NRP2		PDZD3	SYT9	FKBP10	ARSG		SLCO1B3			FBXO17
GAU1	AL008729.2	JPH2		HOXB13	NXPE1	ZNF385A	RBP1		GAU1			LIFR-AS1
AGAP7P	TUSC8	HS3ST5		IFI27	SYN2	SLC34A2	IFITM2		FIBCD1			NRP2
PART1	BLOC1S1-RDH5	ELK3		C10orf99	FXYD3	HOXB2	IL10		FBXO32			DMBT1
FRMD1	RET	RAB31		HOXA11	TSPAN8	AL161785.2	KCNQ5		PCAT7			SERPINB7
HOXB7	AVIL	FAM167A		AC087741.1	SLC5A9	ICAM1	ANXA6		KRT12			CYSLTR1
DNAH3	DLEC1	ONECUT2		SEMA6A	EPHA10	AC012501.2	CALD1		NPTX2			PKD1L2
SERPINE2	AGGF1P2	AOX1		HMCN2	SERPINB5	SLFN11	WFDC2		DNAH3			SOCS3
CA8	AMY2B	C8orf49		PGBD5	KCTD15	SNX18	HMGA2		STX19			CFI
SHISA6	CABP4	AC112229.4		LYPD8	CCL15	AC090340.1	TSHZ2		CA7			TGM2
LGR5	FGF17	IKZF2		PHGR1	TMEM171	NEFH	LAYN		PRAC2			C8orf49
TMEM150C	CELF6	B3GNT7		PRUNE2	NAT2	BPIFB1	FOXC1		CPNE8			SLC26A9
IFI27	TBXAS1	ZNF560		REN	BTN1A1	BCAT1	PRKCH		ADGRF4			CD300A
LINC02562	PCDHB14	BOLA3-AS1		RUBCNL	CD177	USP44	ZNF532		SGSH			IGF2BP3
AMACR	AL356740.1	LYNX1		MYRIP	RUNDC3B	SLC8A1	ARSI		FRMD1			ANKRD18B
MUC12	SHANK1	SPIN4		AOAH	GPRIN3	ADAM28	MILR1		MT1E			AC140479.5
SLITRK6	LIMD2	AC022384.1		WNK4	TFCP2L1	BST1	PHYHIPL		NUPR1			AOX1
RUBCNL	GDNF	PLAT		KBTBD12	MAOA	KRT23	AC090502.1		ST6GAL2			ANKRD2
FUT6	SIT1	TMEM45A		ARSE	BTNL8	TMC5	LOXL4		SATB1-AS1			AL049839.2
KCNA2	LINC00649	SERPINA5		SMIM31	MS4A12	LINC00982	REEP1		TINAG			ANKRD34B
LIMCH1	IQCN	CFAP221		B3GALT1	LAMA1	SPAG6	ACTBL2		SEMA5A			PGC
AATBC	ADAM1A	COX6B2		SLCO1B3	LANCL3	H19	CYTIP		SLC26A11			HOXC4
ADGRB1	AC025265.1	SLC2A1		CLRN3	AP003498.2	CIITA	TRPV4		SMIM24			FER1L5
AL138789.1	AC090152.1	PGC		GAU1	gene-MARCH3	INHBB	SPEG		LINC02562			REG3A
PTPRD	PGGHG	BPIFB1		FIBCD1	IHH	LINC00887	KCNS1		VAV3			ZNF732
MT1G	RPPH1	CFI		FBXO32	KIAA1549L	HOGA1	DPYSL3		ANOS1			CACNA1E
CA7	GABRB2	CACNA1E		PCAT7	PTK6	MOXD1	AL353150.1		FUT6			PTAFR
DACT1	CHRM3	FAM126A		SERTAD4-AS1	LPAR3	CNKSR2	BATF		MMEL1			LINC02577
AC092375.2	ADGRL3	ZNF300P1		KRT12	SFMBT2	LINC02331	LINC00665		CACNB2			ADGRG7
AP004608.1	DNAH9	PPP4R4		CRYM	C11orf86	PRICKLE2	PDX1		RASGRF2			AP000781.2
AC254629.1	AADAC	RP1L1		NPTX2	HNF1A-AS1	FAM167A	CADM4		SMOC2			GBP4
SATB1-AS1	HGFAC	LIFR-AS1		MOGAT3	XPNPEP2	CXCL5	TRO		EVX1			MEIS2
CAPN3	AC020659.1	TRHDE		CEBPA	DAB2	MIR4697HG	CCDC69		LEFTY1			SLC2A1
KCNF1	AC239584.1	NNMT		DNAH3	HAGLR	ANK2	DZIP1		CDHR1			C20orf194
LCN15	CES3	ANKRD34B		FOXP2	AC004754.1	TMEM45A	MSRB3		KCNF1			AL158151.1
AL645608.7	CDKN2B-AS1	ANKRD18B		STX19	PLEK2	DPYD	TRIM17		EPHA4			FAM126A
TEKT4P2	THSD1	PRR11		CAPN8	SYTL2	FN1	STRA6		AL138789.1			THBD
CRACR2A	PLGLB1	BST1		C9orf152	SDCBP2	SERPINA5	TRIB2		SHD			LYPD2
DRAXIN		AL049839.2		B4GALNT3	AIFM3	COL4A6	GAS7		KCNV1			BOLA3-AS1
AC100827.3		FAM90A1		SETD9	GUCA2A	ADAMTS14	AFAP1L2		ELAVL2			AC112229.4
SRPK3		SLFN11		ILDR2	ABCG2	SDK1	CHST11		CA8			CFB
FBP1		PCDH7		CA7	LINC01612	IFIT3	OSMR		TLR4			IL17REL
CALCA		ANKRD2		PRAC2	UGT1A10	FREM2	PITX1		LRRC31			REG1A
XIST		SERPINB7		VSIG2	SLC6A7	GJC1	CP		HOXA6			CALCRL
PADI2		ACSS3		CPNE8	AC087482.1	SV2A	ITPR2		LCN15			CHST4
SLCO5A1		CALCRL		MUC2	IL17RE	IFITM1	PLAU		KCNH8			ZNF560
C2orf66		SNX18		TUBAL3	ZNF511-PRAP1	AC090204.1	APOL3		SHISA6			RPRM
PARM1		ADGRG7		PPP1R14D	SATB2-AS1	TACSTD2	SOX7		PTPRD			ZNF300P1
KRT75		AC004846.1		ADGRF4	ISX	FBXO17	MME		AC078993.1			REG1B
SULT1A3		REG1B		BCAS1	SLC51B	TRIM46	PPP2R2B		UCN3			NNMT
AL022341.2		TEKT2		NID2	TFF1	TRPS1	SLC16A6		DMRT2			AC106872.5
KLK5		LYPD2		ABCB1	DLL4	APLP1	C8orf31		BIN2			ZBED2
PRUNE2		FAXDC2		SGSH	AC116345.1	LIFR-AS1	KRT16		SBSPON			TNFRSF9
SELENBP1		CSPG4		HEPH	KLHL13	C2orf74	SAA2-SAA4		KCNN4			LINC02381
ARSE		CYSLTR1		LGALS3	LINC00668	WNT10A	AL391056.1		AP004608.1			LINC02381
HOXA6		ANGPTL2		F8A3	EDN3	NRP2	BIRC3		AKR1C3
SIRPA		ARHGAP28		FRMD1	ALPI	PRDM16	RGN		NEU4
RETNLB		EMB		MT1E	IL1R2	AC244153.1	ALDH3B2		AL049836.1
ELAVL2		KLF2		NUPR1	CEBPA-DT	TNFAIP2	AL691447.2		MT1G
ADGRF4		BCAT1		SYTL5	AKR1B10	KRT14	MXRA5		AATBC
FAM95B1		TNFRSF9		ST6GAL2	ME1	ARSG	MUC1		IYD
ZMAT1		REG1A		NXPE4	CCND2	DMBT1	SALL4		SNHG5
FTH1P10		ATP10A		SATB1-AS1	SOD3	RBP1	CTF1		PYGB
ATP6V1C2		ACSL1		TINAG	KIAA0319	IFITM2	LY6E		SPON2
GUCY1A1		LINC02577		NEFL	TRIM58	IL10	CARD6		AQP1
RAI2		AC022826.2		SEMA5A	CHST5	SERPINB7	RBFOX3		XIST
AC007342.9		FER1L5		SLC26A11	TMEM200A	CYSLTR1	LINP1		PRR34-AS1
AC005725.1		LPAR1		SMIM24	NR3C2	KCNQ5	LINC00963		AC136475.3
CDHR1		RPRM		SCNN1B	AC139749.1	ANXA6	CLIP4		EPHB1
STX19		PRTG		LINC02562	FCGR2A	CALD1	HLA-DMB		CAMK2B
SGSH		KLRF1		KRT20	RHBDL2	PKD1L2	ALDH1A3		ROBO3
SEMA6A		BMP3		VAV3	MCOLN2	WFDC2	LPCAT1		NDN
AC136475.3		BAMBI		ANOS1	AC106876.1	HMGA2	SFRP1		SLCO1B7
EVX1		CRABP2		AQP8	SLC28A2	TSHZ2	VASH1		MT1A
MYRIP		AP000781.2		AC009163.2	FREM1	SOCS3	EFNA5		FTH1P10
CDKN2A		CORO2A		FUT6	ADCY5	LAYN	PADI1		HOXA-AS3
NEU4		PLCG2		MMEL1	SLC3A1	FOXC1	DRC1		SIRPA
SEMA5A		PKD1L2		CD1D	DIO3OS	PRKCH	GSDME		CALCA
SMIM31		STC1		CACNB2	LINC02177	ZNF532	LRRC10B		HSD3B1
APOBR		NPC1L1		RASGRF2	GDPD2	ARSI	FBXW10		CHST2
GABRP		C20orf194		RBP4	SSTR1	MILR1	DGKB		C5orf46
UCN3		ABI3BP		FABP1	SAMD13	PHYHIPL	LAMA2		FSIP2
ST8SIA1		SLC43A3		SMOC2	KCNK10	AC090502.1	RAI1		RIMBP2
SOX6		RAB34		EVX1	SLC51A	LOXL4	GNAZ		TDGF1
CACNB2		DAW1		FAM84A	SCN5A	REEP1	COL12A1		SLC5A8
NOSTRIN		AC027559.1		LEFTY1	AL590627.1	ACTBL2	RIMS2		PDIA2
HOXB5		BARX2		LGALS4	CIDEB	CYTIP	ADGRF1		BX088651.4
VAX2		FBXO17		SLC16A9	BTNL9	TRPV4	AC013268.1		PTCHD1
TDGF1		KRT13		HSD17B2	AL117382.1	SPEG	PINLYP		ACHE
SLCO1B7		SLC1A3		CDHR1	DENND2A	KCNS1	MMP2		CSGALNACT1
KCNN4		GJC1		KCNF1	C4BPB	CFI	CCDC181		ST8SIA1
AC240565.2		ZBED2		EPHA4	SYNE3	DPYSL3	CHST10		AL137785.1
CNTNAP2		CFB		MYO7B	CDH4	AL353150.1	TENM4		AL022341.2
FBXO32				SYT9	CACNA2D3	BATF	TTC7B		AC004080.2
ROBO3				AL138789.1	LINC00239	LINC00665	MCOLN3		FAM19A5
PTCHD1				SHD	MYH4	TGM2	MEIOC		GLDN
ATOH8				KCNV1	HHLA2	C8orf49	FBLN1		PART1
OBP2B				ELAVL2	SIDT1	SLC26A9	ATRNL1		CD5
MT2A				NXPE1	ANXA13	PDX1	CST1		RPL13P12
HSD3B1				CA8	PTPRB	CADM4	TMEM169		SLITRK6
ARHGAP27P1-BPTFP1-KPNA2P3				SYN2	PRKG2	CD300A	ZNF626		KCNA2
OLFM1				FXYD3	ITM2C	TRO	KCNJ5		CRNDE
AC004080.2				TSPAN8	TGFBI	IGF2BP3	AC093904.4		SELENBP1
KRT12				SLC5A9	C1orf21	ANKRD18B	HERC5		KLK5
AC104083.1				TLR4	DPEP1	AC140479.5	CTNNA2		AC007342.9
DACH1				LRRC31	KLK1	CCDC69	SLC2A3		CFTR
IRX3				EPHA10	DISP2	DZIP1	GPR176
COL16A1				SERPINB5	DPP4	AOX1	CR2
ENPP7P11				HOXA6	PRSS21	MSRB3	HHEX
C7				LCN15	CYP2B6	TRIM17	MAPK10
NCAM1				KCTD15	ART3	ANKRD2	CCL20
SLCO1B1				CCL15	C3orf85	STRA6	FAM184A
NDN				KCNH8	PRAP1	AL049839.2	RUNX3
NR2F1				SHISA6	CBLN1	TRIB2	HOXB-AS1
AC245884.8				TMEM171	HEY1	GAS7	CXCL8
AC008764.4				NAT2	ANKS4B	AFAP1L2	PDLIM4
AC009120.2				BTN1A1	EVI2B	CHST11	NIPAL4
AGAP10P				CD177	ERVE-1	OSMR	AC108134.3
SLC5A8				RUNDC3B	LINC00520	PITX1	CSF2RA
IYD				PTPRD	EGF	CP	ANKRD6
SHD				AC078993.1	CALB1	ITPR2	SERPINB9
ACHE				UCN3	AP000439.2	ANKRD34B	FSTL1
LFNG				GPRIN3	COL5A3	PLAU	SORCS2
SCN8A				DMRT2	MAB21L3	PGC	COLGALT2
FAM183A				TFCP2L1	POU5F1	APOL3	MAP6
COLQ				BIN2	HAS3	SOX7	GLRB
SMIM24				MAOA	LAMA4	MME	VGLL1
AC005831.1				BTNL8	EML1	PPP2R2B	ZNF542P
C10orf99				MS4A12	AC138305.1	SLC16A6	CPS1
GPA33				SBSPON	IRF8	C8orf31	AC000403.1
AL049836.1				KCNN4	PREX1	KRT16	FLI1
BIN2				AP004608.1	AC107373.2	SAA2-SAA4	ZNF883
MT1A				LAMA1	NR1H4	AL391056.1	MICU3
AL008729.2				AKR1C3	GGT6	BIRC3	ANKRD1
SPON2				NEU4	NXPE2	RGN	SAA2
FFAR4				LANCL3	B3GNT8	ALDH3B2	CPXM1
TUSC8				AP003498.2	RASL11A	AL691447.2	ZNF365
BLOC1S1-RDH5				gene-MARCH3	CLDN3	MXRA5	HOXB4
CFTR				IHH	AL596223.1	MUC1	EBI3
VAV3				KIAA1549L	AP000547.3	SALL4	NBEA
RET				PTK6	FAR2	CTF1	IGSF9B
CD5				LPAR3	NR0B1	HOXC4	VIM
AVIL				SFMBT2	FRGCA	FER1L5	CDYL2
CEACAM5				AL049836.1	PSAPL1	LY6E	ZBTB46
DLEC1				C11orf86	SNORC	CARD6	UPK3B
AGGF1P2				HNF1A-AS1	SH3GL2	RBFOX3	CXCL2
AMY2B				XPNPEP2	LDHD	REG3A	STEAP4
CABP4				DAB2	ARHGDIG	LINP1	FLJ22447
PDIA2				HAGLR	AC148477.2	LINC00963	DDIT4L
HMCN2				AC004754.1	AC004080.5	CLIP4	NKX6-3
FGF17				PLEK2	AC007614.1	HLA-DMB	FOXO6
GLDN				SYTL2	LINC02320	ALDH1A3	AGT
LRRC31				SDCBP2	CA4	ZNF732	ARHGEF4
SLC26A11				AIFM3	RNF130	CACNA1E	TENM3
SNHG5				GUCA2A	KIF12	LPCAT1	FGF9
NT5E				ABCG2	LINC00482	PTAFR	KCNJ4
CELF6				LINC01612	ADAMTS15	SFRP1	ZFP82
B3GALT1				UGT1A10	CEACAM8	VASH1	NFE2
TBXAS1				MT1G	AQP12B	EFNA5	LDLRAD1
PCDHB14				SLC6A7	TOX	PADI1	DYSF
AL356740.1				AC087482.1	CASC9	DRC1	IL18R1
FIBCD1				IL17RE	GJA9	LINC02577	OSBPL6
LYPD8				ZNF511-PRAP1	AC034213.1	GSDME	TNF
TINAG				SATB2-AS1	TMEM82	LRRC10B	PPP2R2C
RASGRF2				ISX	ACTBP1	FBXW10	PAK5
SHANK1				SLC51B	AP006748.1	DGKB	ZIK1
CHST2				TFF1	CHAD	LAMA2	UBD
LIMD2				DLL4	STUM	RAI1	CEP85L
GDNF				AC116345.1	LINC01659	GNAZ	SAA1
SIT1				AATBC	FOXJ1	COL12A1	ADAM23
CKB				KLHL13	AQP12A	RIMS2	SLFN5
LINC00649				LINC00668	MINOS1-NBL1	ADGRG7	SOBP
IQCN				EDN3	AL591846.1	AP000781.2	KRT17
ADAM1A				ALPI	CSTA	GBP4	ANTXR1
AL137785.1				IYD	SLC22A3	ADGRF1	SIX4
EPHB1				SNHG5	LINC00261	AC013268.1	LCP1
PYGB				PYGB	RGPD2	MEIS2	AC007098.1
NUPR1				IL1R2	RNF152	PINLYP	FLG-AS1
AC025265.1				CEBPA-DT	PRLR	SLC2A1	ARHGAP24
AC090152.1				AKR1B10	PAX9	MMP2	AC020922.1
PGGHG				ME1	KRTAP4-1	C20orf194	STMN3
AKR1C3				CCND2	ZNF511	CCDC181	AC020928.1
RPPH1				SPON2	ANKRD40CL	CHST10	AC011294.1
AQP1				SOD3	CCL15-CCL14	TENM4	SPOCK2
CSGALNACT1				KIAA0319	SLC30A10	TTC7B	AL645608.5
GABRB2				TRIM58	AZGP1	MCOLN3
CHRM3				CHST5	ABCC13	MEIOC
ADGRL3				TMEM200A	SMIM22	AL158151.1
FAM19A5				NR3C2	TFF3	FBLN1
CPNE8				AQP1	AC105052.3	FAM126A
DNAH9				AC139749.1	SLC44A5	ATRNL1
AADAC				FCGR2A	RSPH9	CST1
HGFAC				XIST	AGR3	THBD
AC020659.1				RHBDL2	GNG2	TMEM169
C5orf46				MCOLN2	ESAM	ZNF626
AC239584.1				AC106876.1	AC108865.1	KCNJ5
CES3				SLC28A2	BMP6	AC093904.4
CDKN2B-AS1				FREM1	BTNL3	HERC5
THSD1				ADCY5	LRRC19	CTNNA2
PLGLB1				SLC3A1	AC004556.1	SLC2A3
WNK4				DIO3OS	CAPN14	LYPD2
				PRR34-AS1	TSLP	GPR176
				AC136475.3	RPL23AP1	CR2
				EPHB1	TCIM	BOLA3-AS1
				CAMK2B	PRDM8	HHEX
				LINC02177	PIGZ	MAPK10
				ROBO3	GPT	CCL20
				GDPD2	PRAME	FAM184A
				SSTR1	INMT	RUNX3
				NDN	SMAD9	HOXB-AS1
				SAMD13	KC6	CXCL8
				KCNK10		PDLIM4
				SLCO1B7		AC112229.4
				SLC51A		NIPAL4
				SCN5A		AC108134.3
				AL590627.1		CSF2RA
				CIDEB		ANKRD6
				BTNL9		SERPINB9
				MT1A		CFB
				AL117382.1		IL17REL
				FTH1P10		REG1A
				DENND2A		FSTL1
				HOXA-AS3		SORCS2
				C4BPB		COLGALT2
				SYNE3		MAP6
				CDH4		GLRB
				SIRPA		VGLL1
				CACNA2D3		ZNF542P
				CALCA		CPS1
				LINC00239		AC000403.1
				MYH4		FLI1
				HHLA2		ZNF883
				HSD3B1		CALCRL
				SIDT1		CHST4
				CHST2		MICU3
				ANXA13		ANKRD1
				C5orf46		SAA2
				PTPRB		CPXM1
				PRKG2		ZNF365
				ITM2C		HOXB4
				TGFBI		EBI3
				C1orf21		NBEA
				DPEP1		IGSF9B
				FSIP2		ZNF560
				KLK1		VIM
				DISP2		CDYL2
				DPP4		ZBTB46
				PRSS21		UPK3B
				CYP2B6		RPRM
				ART3		CXCL2
				C3orf85		ZNF300P1
				PRAP1		STEAP4
				CBLN1		FLJ22447
				RIMBP2		REG1B
				HEY1		DDIT4L
				ANKS4B		NKX6-3
				EVI2B		NNMT
				ERVE-1		FOXO6
				LINC00520		AGT
				TDGF1		ARHGEF4
				EGF		TENM3
				CALB1		FGF9
				AP000439.2		AC106872.5
				COL5A3		KCNJ4
				SLC5A8		ZFP82
				MAB21L3		NFE2
				POU5F1		ZBED2
				HAS3		LDLRAD1
				LAMA4		DYSF
				EML1		IL18R1
				AC138305.1		OSBPL6
				IRF8		TNF
				PREX1		PPP2R2C
				AC107373.2		PAK5
				PDIA2		ZIK1
				BX088651.4		UBD
				NR1H4		CEP85L
				PTCHD1		SAA1
				GGT6		TNFRSF9
				ACHE		ADAM23
				NXPE2		SLFN5
				B3GNT8		SOBP
				RASL11A		KRT17
				CLDN3		ANTXR1
				AL596223.1		SIX4
				AP000547.3		LCP1
				FAR2		LINC02381
				NR0B1		AC007098.1
				FRGCA		FLG-AS1
				CSGALNACT1		ARHGAP24
				PSAPL1		AC020922.1
				SNORC		STMN3
				SH3GL2		AC020928.1
				LDHD		AC011294.1
				ARHGDIG		SPOCK2
				AC148477.2		AL645608.5
				AC004080.5
				AC007614.1
				LINC02320
				CA4
				RNF130
				KIF12
				LINC00482
				ST8SIA1
				ADAMTS15
				AL137785.1
				CEACAM8
				AL022341.2
				AQP12B
				AC004080.2
				TOX
				CASC9
				FAM19A5
				GJA9
				AC034213.1
				TMEM82
				GLDN
				ACTBP1
				AP006748.1
				CHAD
				STUM
				LINC01659
				FOXJ1
				AQP12A
				MINOS1-NBL1
				AL591846.1
				CSTA
				PART1
				SLC22A3
				CD5
				RPL13P12
				LINC00261
				RGPD2
				SLITRK6
				RNF152
				PRLR
				PAX9
				KCNA2
				KRTAP4-1
				ZNF511
				ANKRD40CL
				CCL15-CCL14
				SLC30A10
				CRNDE
				AZGP1
				ABCC13
				SMIM22
				TFF3
				AC105052.3
				SLC44A5
				RSPH9
				AGR3
				GNG2
				ESAM
				AC108865.1
				BMP6
				BTNL3
				LRRC19
				AC004556.1
				SELENBP1
				CAPN14
				TSLP
				KLK5
				AC007342.9
				RPL23AP1
				TCIM
				PRDM8
				PIGZ
				GPT
				PRAME
				INMT
				SMAD9
				CFTR
				KC6

## Sheet: Reactome Shared btw BOTH CD sub
	DOWN in BOTH CD subtypes				UP in BOTH CD subtypes
	Name	pValue	FDR		Name	pValue	FDR
	Crosslinking of collagen fibrils	7.13903e-05	0.017562		Metallothioneins bind metals	6.28531e-05	0.0289753
	RUNX1 regulates transcription of genes involved in interleukin signaling	0.00186489	0.132394		Response to metal ions	0.000177376	0.0407966
	PTK6 Activates STAT3	0.00186489	0.132394		Calcitonin-like ligand receptors	0.000424847	0.0628319
	Interleukin-6 family signaling	0.0025837	0.132394		Regulation of signaling by NODAL	0.000546365	0.0628319
	Leukotriene receptors	0.00304701	0.132394		EPH-ephrin mediated repulsion of cells	0.000809604	0.0744836
	Assembly of collagen fibrils and other multimeric structures	0.00322913	0.132394		Transport of fatty acids	0.00174227	0.114542
	RUNX1 regulates transcription of genes involved in differentiation of keratinocytes	0.00449897	0.157464		Defective B3GALTL causes Peters-plus syndrome (PpS)	0.00176218	0.114542
	Gap junction assembly	0.00614297	0.167696		O-glycosylation of TSR domain-containing proteins	0.00210995	0.120267
	Insulin-like Growth Factor-2 mRNA Binding Proteins (IGF2BPs/IMPs/VICKZs) bind RNA	0.00621097	0.167696		Voltage gated Potassium channels	0.00271628	0.13853
	LTC4-CYSLTR mediated IL4 production	0.0071615	0.171876		Signaling by NODAL	0.00346749	0.150251
	Anchoring fibril formation	0.00817349	0.179817		Diseases associated with O-glycosylation of proteins	0.00366465	0.150251
	IL-6-type cytokine receptor ligand interactions	0.0103772	0.207545		Sialic acid metabolism	0.00801431	0.304544
	Gap junction trafficking	0.0116769	0.210184		Class B/2 (Secretin family receptors)	0.0097368	0.337398
	Gap junction trafficking and regulation	0.0142151	0.233387		EPH-Ephrin signaling	0.0105437	0.337398
	Collagen formation	0.0145867	0.233387		Potassium Channels	0.0132366	0.397097
	Defective SLC2A1 causes GLUT1 deficiency syndrome 1 (GLUT1DS1)	0.0177216	0.248102		Lewis blood group biosynthesis	0.0145536	0.4075
	SDK interactions	0.0177216	0.248102		Signal regulatory protein family interactions	0.0231326	0.496635
	Eicosanoid ligand-binding receptors	0.0214276	0.257131		Defective SLCO1B3 causes hyperbilirubinemia, Rotor type (HBLRR)	0.0255265	0.496635
	Common Pathway of Fibrin Clot Formation	0.0214276	0.257131		Other semaphorin interactions	0.0255596	0.496635
	Inactivation of CSF3 (G-CSF) signaling	0.0247068	0.281765		Receptor-type tyrosine-protein phosphatases	0.0280852	0.496635
	Transport of connexins along the secretory pathway	0.0264651	0.281765		O-linked glycosylation	0.029361	0.496635
	Oligomerization of connexins into connexons	0.0264651	0.281765		Blood group systems biosynthesis	0.0305793	0.496635
	Interleukin-20 family signaling	0.0281765	0.281765		POU5F1 (OCT4), SOX2, NANOG activate genes related to proliferation	0.0307066	0.496635
	Laminin interactions	0.0318291	0.316183		Ephrin signaling	0.0362252	0.496635
	Neurophilin interactions with VEGF and VEGFR	0.0351315	0.316183		Glycogen breakdown (glycogenolysis)	0.0451518	0.496635
	Platelet degranulation	0.0368044	0.33124		Ras activation upon Ca2+ influx through NMDA receptor	0.0482898	0.496635
	Signaling by CSF3 (G-CSF)	0.0396531	0.342042
	Response to elevated platelet cytosolic Ca2+	0.0427553	0.342042
	Regulation of gap junction activity	0.0437212	0.34977

## Sheet: Reactome Unique to CD subtypes
	UP in yellow (Stricturing)				DOWN in yellow (Stricturing)				UP in Gray (Penetrating/Perianal)				DOWN in Penetrating/Perianal
	Name	pValue	FDR		Name	pValue	FDR		Name	pValue	FDR		Name	pValue	FDR
	Oncogene Induced Senescence	1.67235e-05	0.0046324		Downregulation of TGF-beta receptor signaling	0.00289196	0.307066		Nuclear Receptor transcription pathway	2.22429e-05	0.0126562		Interleukin-4 and Interleukin-13 signaling	1.69748e-08	1.04905e-05
	Diseases of Cellular Senescence	0.0004209	0.0322419		TGF-beta receptor signaling activates SMADs	0.00471308	0.307066		Butyrophilin (BTN) family interactions	0.000148456	0.0421616		Cytokine Signaling in Immune system	1.10882e-07	3.42627e-05
	Diseases of cellular response to stress	0.0004209	0.0322419		Intestinal lipid absorption	0.0112159	0.307066		Abacavir transmembrane transport	0.00103982	0.196526		Interleukin-10 signaling	2.54021e-07	5.23283e-05
	Transcriptional Regulation by VENTX	0.000467273	0.0322419		Signaling by TGF-beta Receptor Complex	0.0240932	0.307066		Intestinal infectious diseases	0.0019913	0.282764		Signaling by Interleukins	3.50749e-07	5.40154e-05
	Oxidative Stress Induced Senescence	0.00162375	0.0893064		Defective CHST14 causes EDS, musculocontractural type	0.0250632	0.307066		Erythrocytes take up oxygen and release carbon dioxide	0.00523138	0.540234		Chemokine receptors bind chemokines	0.006267	0.543498
	RUNX3 regulates p14-ARF	0.00635845	0.249262		Defective CHST3 causes SEDCJD	0.0250632	0.307066		Reversible hydration of carbon dioxide	0.00617702	0.540234		Activation of anterior HOX genes in hindbrain development during early embryogenesis	0.00966423	0.543498
	Evasion of Oxidative Stress Induced Senescence Due to p14ARF Defects	0.00733124	0.249262		Defective CHSY1 causes TPBS	0.0278099	0.307066		RUNX2 regulates genes involved in differentiation of myeloid cells	0.00763423	0.540234		Activation of HOX genes during differentiation	0.00966423	0.543498
	Evasion of Oncogene Induced Senescence Due to p14ARF Defects	0.00733124	0.249262		Intestinal absorption	0.0332806	0.307066		RUNX2 regulates chondrocyte maturation	0.0102456	0.540234		Interleukin-12 family signaling	0.0137653	0.543498
	Defective SLCO1B1 causes hyperbilirubinemia, Rotor type (HBLRR)	0.0146092	0.262012		Proton-coupled monocarboxylate transport	0.0332806	0.307066		Release of Hh-Np from the secreting cell	0.013195	0.540234		Elastic fibre formation	0.0144891	0.543498
	Evasion of Oncogene Induced Senescence Due to Defective p16INK4A binding to CDK4	0.0146092	0.262012		HuR (ELAVL1) binds and stabilizes mRNA	0.0332806	0.307066		O2/CO2 exchange in erythrocytes	0.0139261	0.540234		Interferon Signaling	0.0145136	0.543498
	Defective TBXAS1 causes GHDD	0.0146092	0.262012		Dermatan sulfate biosynthesis	0.0360047	0.307066		Erythrocytes take up carbon dioxide and release oxygen	0.0139261	0.540234		TNFR1-induced NFkappaB signaling pathway	0.023209	0.543498
	Defective Intrinsic Pathway for Apoptosis Due to p14ARF Loss of Function	0.0146092	0.262012		Erythropoietin activates Phospholipase C gamma (PLCG)	0.0360047	0.307066		PTK6 Expression	0.0200467	0.540234		Regulation of gene expression in early pancreatic precursor cells	0.0327599	0.543498
	Evasion of Oxidative Stress Induced Senescence Due to Defective p16INK4A binding to CDK4	0.0146092	0.262012		Signaling by TGFB family members	0.0411859	0.307066		Aflatoxin activation and detoxification	0.0223015	0.540234		Activation of RAC1	0.0371222	0.543498
	Cellular Senescence	0.016491	0.262012						RUNX1 regulates transcription of genes involved in differentiation of myeloid cells	0.0239194	0.540234		Interleukin-35 Signalling	0.0416931	0.543498
	Digestion of dietary carbohydrate	0.0183928	0.262012						Gap junction trafficking	0.0269294	0.540234		Diseases associated with surfactant metabolism	0.0416931	0.543498
	Evasion of Oncogene Induced Senescence Due to p16INK4A Defects	0.0218344	0.262012						Laminin interactions	0.030115	0.540234		Molecules associated with elastic fibres	0.0420357	0.543498
	Evasion of Oxidative Stress Induced Senescence Due to p16INK4A Defects	0.0218344	0.262012						MET activates PTK2 signaling	0.0326167	0.540234		The activation of arylsulfatases	0.0464628	0.543498
	Evasion of Oxidative Stress Induced Senescence Due to Defective p16INK4A binding to CDK4 and CDK6	0.0218344	0.262012						Gap junction trafficking and regulation	0.0339311	0.540234		TNF receptor superfamily (TNFSF) members mediating non-canonical NF-kB pathway	0.0464628	0.543498
	Variant SLC6A20 contributes towards hyperglycinuria (HG) and iminoglycinuria (IG)	0.0218344	0.262012						Abacavir transport and metabolism	0.0352234	0.540234		IL-6-type cytokine receptor ligand interactions	0.0464628	0.543498
	Variant SLC6A20 contributes towards hyperglycinuria (HG) and iminoglycinuria (IG)	0.0218344	0.262012						Post-translational modification: synthesis of GPI-anchored proteins	0.0397357	0.540234		Regulation of TP53 Activity through Association with Co-factors	0.0464628	0.543498
	Evasion of Oncogene Induced Senescence Due to Defective p16INK4A binding to CDK4 and CDK6	0.0218344	0.262012						Retinoid metabolism disease events	0.0421372	0.540234		Effects of PIP2 hydrolysis	0.0476442	0.543498
	Defective SERPING1 causes hereditary angioedema	0.0218344	0.262012						Acetylation	0.0472045	0.540234
	Nitric oxide stimulates guanylate cyclase	0.0278031	0.306563						Estrogen biosynthesis	0.0472045	0.540234
	Glycogen storage disease type XV (GYG1)	0.029007	0.306563						Signaling by NOTCH3	0.0485062	0.540234
	Defective factor XII causes hereditary angioedema	0.029007	0.306563
	RET signaling	0.0404146	0.306563
	NCAM1 interactions	0.042118	0.306563
	Defective LFNG causes SCDO3	0.0431964	0.306563
	Muscarinic acetylcholine receptors	0.0431964	0.306563

## Sheet: TOP 40 DEGs H vs CD PDO
	The Top 40 DEGs used in Figure 2C
	HOXB9
	HOXA9
	IL33
	HMGCS2
	AC103702.2
	REG4
	LINC02086
	SATB2
	ENPP3
	APOD
	PRAC1
	TMEM238L
	HOXA13
	HOXB8
	HOXA10
	FAM3D
	HOXB7
	PLA2G2A
	ACOX2
	MUC12
	HOXA11-AS
	SERPINE2
	NOX1
	SPON1
	HOXA10-AS
	HOXA7
	HOXB13
	PGBD5
	CEACAM5
	GPA33
	HOTTIP
	DHRS9
	SLCO1B3
	HOXA11
	IFI27
	PARM1
	FFAR4
	AC254629.1
	PRAC2
