# Supplementary material for: A living organoid biobank of patients with Crohn’s disease reveals molecular subtypes for personalized therapeutics
Source: Cell Rep Med. 2024 Sep 26;5(10):101748. doi: 10.1016/j.xcrm.2024.101748 (PMC11513829; doi:10.1016/j.xcrm.2024.101748)
Supplement: Table S6. Excel datasheet with qPCR primer sequences, related to Figure 4 [file mmc7.xlsx]

## Sheet: Sheet1
	Cell Type	Marker	NCBI Reference Sequence	Primer Sequence
	Goblet	MUC2	NM_002457.4	F ‘CAGCACCGATTGCTGAGTTG’
				R ‘GCTGGTCATCTCAATGGCAG’
	Paneth	LYZ	NM_000239	F ‘TCTGGGGCTTGTCCTCCTTT’
				R ‘TCAGAGTTCTGGCCAACTCAC’
	Enteroendocrine	CHGA	NM_001275	F ‘GTCGGGGTATATAAGCGGGG’
				R ‘CGTCTGTCGGTCGATCCTC’
	Brush Border	SI	NM_001041.4	F ‘CATCCTACCATGTCAAGAGCCAG’
				R ‘GCTTGTTAAGGTGGTCTGGTTTAAATT’
