# Supplementary material for: A living organoid biobank of patients with Crohn’s disease reveals molecular subtypes for personalized therapeutics
Source: Cell Rep Med. 2024 Sep 26;5(10):101748. doi: 10.1016/j.xcrm.2024.101748 (PMC11513829; doi:10.1016/j.xcrm.2024.101748)
Supplement: Table S7. Excel datasheet with source data for cytokine analysis by MSD, related to Figure 5 [file mmc8.xlsx]

## Sheet: RAW data
	Plate_2BK3RAW378				Plate_2BK3RAW378				Plate_2BK3RAW378				Plate_2BK3RAW378				Plate_2BK3RAW378				Plate_2BK3RAW378				Plate_2BK3RAW378						Plate_2BK91AO496				Plate_2BK91AO496					Plate_23K1OAYJ86
	Assay	Sample	Adj. Sig. Mean	Calc. Concentration	Assay	Sample	Adj. Sig. Mean	Calc. Concentration	Assay	Sample	Adj. Sig. Mean	Calc. Concentration	Assay	Sample	Adj. Sig. Mean	Calc. Concentration	Assay	Sample	Adj. Sig. Mean	Calc. Concentration	Assay	Sample	Adj. Sig. Mean	Calc. Concentration	Assay	Sample	Adj. Sig. Mean	Calc. Concentration			Sample	Assay	Adj. Sig. Mean	Calc. Concentration	Sample	Assay	Adj. Sig. Mean	Calc. Concentration		Sample	Assay	Calc. Concentration
	IFN-γ	S008	82.5	0.317353	IL-10	S008	109	0.0173182	IL-1β	S008	328.5	0.0135515	IL-6	S008	103.5	NaN	IL22	S008	97.5	NaN	IL8	S008	84	NaN	TNF-α	S008	90.5	0.0201863			S008	MCP-1	59.5	0.0156771	S008	IL12/IL23p40	57.5	NaN		S008	TGF-β1	NaN
	IFN-γ	S008	82.5	NaN	IL-10	S008	109	NaN	IL-1β	S008	328.5	NaN	IL-6	S008	103.5	0.119017	IL22	S008	97.5	NaN	IL8	S008	84	0.0165432	TNF-α	S008	90.5	NaN			S008	MCP-1	59.5	NaN	S008	IL12/IL23p40	57.5	NaN		S008	TGF-β1	NaN
	IFN-γ	S007	130.5	2.18339	IL-10	S007	192.5	0.212431	IL-1β	S007	485.5	0.26343	IL-6	S007	115.5	0.151717	IL22	S007	175	0.233448	IL8	S007	139.5	0.193248	TNF-α	S007	146.5	0.250768			S007	MCP-1	284	0.389483	S007	IL12/IL23p40	149	1.70906		S007	TGF-β1	1.6645
	IFN-γ	S007	130.5	2.04204	IL-10	S007	192.5	0.27613	IL-1β	S007	485.5	0.303175	IL-6	S007	115.5	0.0244927	IL22	S007	175	0.214477	IL8	S007	139.5	0.0971613	TNF-α	S007	146.5	0.255489			S007	MCP-1	284	0.389483	S007	IL12/IL23p40	149	1.83586		S007	TGF-β1	4.46539
	IFN-γ	S006	273.5	9.11253	IL-10	S006	465.5	1.15766	IL-1β	S006	980	1.2264	IL-6	S006	202.5	0.608863	IL22	S006	378	0.911518	IL8	S006	318.5	0.622165	TNF-α	S006	318.5	1.07527			S006	MCP-1	952.5	1.63823	S006	IL12/IL23p40	377	7.12576		S006	TGF-β1	12.0372
	IFN-γ	S006	273.5	8.77525	IL-10	S006	465.5	1.05712	IL-1β	S006	980	1.25387	IL-6	S006	202.5	0.663782	IL22	S006	378	0.871072	IL8	S006	318.5	0.670336	TNF-α	S006	318.5	1.06102			S006	MCP-1	952.5	1.70736	S006	IL12/IL23p40	377	6.53097		S006	TGF-β1	11.6038
	IFN-γ	S005	1086	47.5144	IL-10	S005	1967.5	6.48561	IL-1β	S005	3654	6.58771	IL-6	S005	659.5	3.36308	IL22	S005	1443	4.53075	IL8	S005	1262.5	3.50786	TNF-α	S005	1311.5	5.75022			S005	MCP-1	4080	8.10692	S005	IL12/IL23p40	1455	32.199		S005	TGF-β1	64.2954
	IFN-γ	S005	1086	49.9878	IL-10	S005	1967.5	5.95691	IL-1β	S005	3654	6.65718	IL-6	S005	659.5	3.23269	IL22	S005	1443	4.78546	IL8	S005	1262.5	3.25265	TNF-α	S005	1311.5	5.86023			S005	MCP-1	4080	8.22677	S005	IL12/IL23p40	1455	33.7046		S005	TGF-β1	58.6188
	IFN-γ	S004	4654	233.676	IL-10	S004	9084.5	32.0456	IL-1β	S004	16043	33.0912	IL-6	S004	2822.5	14.6992	IL22	S004	6368.5	23.5525	IL8	S004	5777.5	16.5422	TNF-α	S004	5961.5	28.023			S004	MCP-1	18778	41.2401	S004	IL12/IL23p40	6655.5	176.178		S004	TGF-β1	303.759
	IFN-γ	S004	4654	222.124	IL-10	S004	9084.5	32.6152	IL-1β	S004	16043	32.0331	IL-6	S004	2822.5	15.4038	IL22	S004	6368.5	23.329	IL8	S004	5777.5	17.2734	TNF-α	S004	5961.5	28.2492			S004	MCP-1	18778	41.3564	S004	IL12/IL23p40	6655.5	167.136		S004	TGF-β1	298.022
	IFN-γ	S003	20511.5	1009.68	IL-10	S003	37292.5	141.91	IL-1β	S003	72573	151.719	IL-6	S003	13098.5	67.0696	IL22	S003	27624.5	108.666	IL8	S003	25078	74.788	TNF-α	S003	26438	121.825			S003	MCP-1	94575	227.708	S003	IL12/IL23p40	29980.5	852.419		S003	TGF-β1	1432.11
	IFN-γ	S003	20511.5	1076.75	IL-10	S003	37292.5	145.168	IL-1β	S003	72573	159.641	IL-6	S003	13098.5	67.461	IL22	S003	27624.5	112.556	IL8	S003	25078	78.4711	TNF-α	S003	26438	132.377			S003	MCP-1	94575	228.32	S003	IL12/IL23p40	29980.5	859.319		S003	TGF-β1	1406.77
	IFN-γ	S002	104558	5596.85	IL-10	S002	174790	752.45	IL-1β	S002	369220	830.292	IL-6	S002	74961.5	356.752	IL22	S002	130390	567.774	IL8	S002	127854	411.828	TNF-α	S002	142430	696.859			S002	MCP-1	417500	1065.96	S002	IL12/IL23p40	141742	4527.09		S002	TGF-β1	7921.3
	IFN-γ	S002	104558	5354.31	IL-10	S002	174790	722.259	IL-1β	S002	369220	834.672	IL-6	S002	74961.5	362.367	IL22	S002	130390	561.993	IL8	S002	127854	399.762	TNF-α	S002	142430	686.64			S002	MCP-1	417500	1143.54	S002	IL12/IL23p40	141742	4408.44		S002	TGF-β1	7496.83
	IFN-γ	S001	585017	32516.9	IL-10	S001	767364	3980.41	IL-1β	S001	1674421	4005.18	IL-6	S001	469525	2123.7	IL22	S001	646484	3069.33	IL8	S001	659474	2257.42	TNF-α	S001	742778	3716.91			S001	MCP-1	1765831	5454.18	S001	IL12/IL23p40	642998	22281.8		S001	TGF-β1	34459.4
	IFN-γ	S001	585017	30553	IL-10	S001	767364	3541.86	IL-1β	S001	1674421	4038.62	IL-6	S001	469525	2050.31	IL22	S001	646484	3002.05	IL8	S001	659474	2088.55	TNF-α	S001	742778	3564			S001	MCP-1	1765831	5243.18	S001	IL12/IL23p40	642998	22360.3		S001	TGF-β1	39218.1
	IFN-γ	Org_ H19	509	20.3735	IL-10	Org_ H19	582	1.48777	IL-1β	Org_ H19	6761	13.0294	IL-6	Org_ H19	231	0.809287	IL22	Org_ H19	8015	29.9357	IL8	Org_ H19	1705273	5755.24	TNF-α	Org_ H19	413	1.5173			Org_ H19	MCP-1	1586873	4741.44	Org_ H19	IL12/IL23p40	95	0.6588		Org_ H19	TGF-β1	1114.88
	IFN-γ	Org_ H17	150	3.03422	IL-10	Org_ H17	312	0.615311	IL-1β	Org_ H17	2476	4.22764	IL-6	Org_ H17	110	0.0521943	IL22	Org_ H17	2410	8.22766	IL8	Org_ H17	527562	1729.18	TNF-α	Org_ H17	138	0.213013			Org_ H17	MCP-1	3620	7.18547	Org_ H17	IL12/IL23p40	76	0.287861		Org_ H17	TGF-β1	1192.76
	IFN-γ	Org_ H16	330	11.6721	IL-10	Org_ H16	499	1.21621	IL-1β	Org_ H16	4175	7.68897	IL-6	Org_ H16	142	0.260866	IL22	Org_ H16	4644	16.7278	IL8	Org_ H16	1016283	3384.02	TNF-α	Org_ H16	196	0.487176			Org_ H16	MCP-1	2387	4.5912	Org_ H16	IL12/IL23p40	61	0.016677		Org_ H16	TGF-β1	1199.07
	IFN-γ	Org_ H14	438	16.9134	IL-10	Org_ H14	711	1.91413	IL-1β	Org_ H14	6512	12.5124	IL-6	Org_ H14	256	0.959617	IL22	Org_ H14	7699	28.6836	IL8	Org_ H14	1566621	5275.17	TNF-α	Org_ H14	397	1.44121			Org_ H14	MCP-1	1272671	3706.8	Org_ H14	IL12/IL23p40	154	1.87825		Org_ H14	TGF-β1	1235.35
	IFN-γ	Org_ H4	670	28.2517	IL-10	Org_ H4	785	2.16069	IL-1β	Org_ H4	6951	13.4242	IL-6	Org_ H4	281	1.1089	IL22	Org_ H4	8769	32.9329	IL8	Org_ H4	1812337	6126.82	TNF-α	Org_ H4	471	1.79326			Org_ H4	MCP-1	1421341	4191.38	Org_ H4	IL12/IL23p40	159	1.98445		Org_ H4	TGF-β1	1138.73
	IFN-γ	Org_ CD68	123	1.75981	IL-10	Org_ CD68	180	0.206404	IL-1β	Org_ CD68	1291	1.8534	IL-6	Org_ CD68	100	NaN	IL22	Org_ CD68	1142	3.56921	IL8	Org_ CD68	212604	682.538	TNF-α	Org_ CD68	115	0.104645			Org_ CD68	MCP-1	193137	485.826	Org_ CD68	IL12/IL23p40	61	0.016677		Org_ CD68	TGF-β1	1248.21
	IFN-γ	Org_ CD64	585	24.0874	IL-10	Org_ CD64	503	1.22925	IL-1β	Org_ CD64	4891	9.16052	IL-6	Org_ CD64	219	0.736696	IL22	Org_ CD64	4920	17.7949	IL8	Org_ CD64	1315328	4408.62	TNF-α	Org_ CD64	215	0.577153			Org_ CD64	MCP-1	10030	21.264	Org_ CD64	IL12/IL23p40	89	0.539839		Org_ CD64	TGF-β1	976.762
	IFN-γ	Org_ CD62	489	19.3978	IL-10	Org_ CD62	521	1.28796	IL-1β	Org_ CD62	5917	11.2791	IL-6	Org_ CD62	190	0.55986	IL22	Org_ CD62	6768	25.0097	IL8	Org_ CD62	1277361	4278.12	TNF-α	Org_ CD62	251	0.747789			Org_ CD62	MCP-1	42491	97.8809	Org_ CD62	IL12/IL23p40	52	NaN		Org_ CD62	TGF-β1	1251.59
	IFN-γ	Org_ CD61	111	1.19758	IL-10	Org_ CD61	152	0.12297	IL-1β	Org_ CD61	1152	1.57857	IL-6	Org_ CD61	128	0.171181	IL22	Org_ CD61	992	3.03207	IL8	Org_ CD61	183775	588.056	TNF-α	Org_ CD61	103	0.0482764			Org_ CD61	MCP-1	28391	63.9274	Org_ CD61	IL12/IL23p40	65	0.0849053		Org_ CD61	TGF-β1	1089.25
	IFN-γ	Org_ CD58	178	4.36489	IL-10	Org_ CD58	165	0.161471	IL-1β	Org_ CD58	1810	2.88746	IL-6	Org_ CD58	97	NaN	IL22	Org_ CD58	1706	5.61931	IL8	Org_ CD58	254382	819.972	TNF-α	Org_ CD58	132	0.184715			Org_ CD58	MCP-1	67447	159.489	Org_ CD58	IL12/IL23p40	26	NaN		Org_ CD58	TGF-β1	1111.73
	IFN-γ	Org_ CD50	137	2.41929	IL-10	Org_ CD50	179	0.203394	IL-1β	Org_ CD50	2054	3.377	IL-6	Org_ CD50	136	0.222632	IL22	Org_ CD50	1950	6.51806	IL8	Org_ CD50	352346	1144.18	TNF-α	Org_ CD50	136	0.203578			Org_ CD50	MCP-1	427396	1132.76	Org_ CD50	IL12/IL23p40	91	0.579336		Org_ CD50	TGF-β1	1271.66
	IFN-γ	Org_ CD48	273	8.91977	IL-10	Org_ CD48	399	0.892647	IL-1β	Org_ CD48	3620	6.55298	IL-6	Org_ CD48	157	0.355429	IL22	Org_ CD48	3827	13.5883	IL8	Org_ CD48	815240	2699.9	TNF-α	Org_ CD48	168	0.354708			Org_ CD48	MCP-1	193745	487.449	Org_ CD48	IL12/IL23p40	84	0.441861		Org_ CD48	TGF-β1	877.743
	IFN-γ	Org_ CD42	171	4.03155	IL-10	Org_ CD42	163	0.155518	IL-1β	Org_ CD42	1843	2.95356	IL-6	Org_ CD42	146	0.286213	IL22	Org_ CD42	1794	5.94273	IL8	Org_ CD42	285175	921.608	TNF-α	Org_ CD42	126	0.156434			Org_ CD42	MCP-1	25913	58.0465	Org_ CD42	IL12/IL23p40	79	0.345153		Org_ CD42	TGF-β1	1346.18
	IFN-γ	Org_ CD32	140	2.561	IL-10	Org_ CD32	124	0.0421613	IL-1β	Org_ CD32	1032	1.34224	IL-6	Org_ CD32	119	0.112431	IL22	Org_ CD32	797	2.34046	IL8	Org_ CD32	126978	402.951	TNF-α	Org_ CD32	88	NaN			Org_ CD32	MCP-1	8235	17.251	Org_ CD32	IL12/IL23p40	77	0.30689		Org_ CD32	TGF-β1	1109.03
	IFN-γ	Org_ CD30	163	3.6511	IL-10	Org_ CD30	165	0.161471	IL-1β	Org_ CD30	1294	1.85934	IL-6	Org_ CD30	95	NaN	IL22	Org_ CD30	1224	3.86448	IL8	Org_ CD30	147983	471.227	TNF-α	Org_ CD30	146	0.250768			Org_ CD30	MCP-1	36914	84.3611	Org_ CD30	IL12/IL23p40	87	0.50051		Org_ CD30	TGF-β1	1128.15
	IFN-γ	Org_ CD28	209	5.84556	IL-10	Org_ CD28	233	0.368246	IL-1β	Org_ CD28	2243	3.7574	IL-6	Org_ CD28	130	0.184102	IL22	Org_ CD28	2323	7.90294	IL8	Org_ CD28	430522	1404.48	TNF-α	Org_ CD28	145	0.246047			Org_ CD28	MCP-1	103983	252.078	Org_ CD28	IL12/IL23p40	31	NaN		Org_ CD28	TGF-β1	1417.18
	IFN-γ	Org_ CD24	415	15.7947	IL-10	Org_ CD24	453	1.06683	IL-1β	Org_ CD24	4387	8.12402	IL-6	Org_ CD24	207	0.663782	IL22	Org_ CD24	4887	17.6672	IL8	Org_ CD24	925373	3074.15	TNF-α	Org_ CD24	243	0.709855			Org_ CD24	MCP-1	89494	215.078	Org_ CD24	IL12/IL23p40	85	0.461362		Org_ CD24	TGF-β1	1190.96
	IFN-γ	Org_ CD21	177	4.31725	IL-10	Org_ CD21	174	0.188373	IL-1β	Org_ CD21	2103	3.47553	IL-6	Org_ CD21	121	0.125586	IL22	Org_ CD21	2122	7.15513	IL8	Org_ CD21	324461	1051.65	TNF-α	Org_ CD21	176	0.392538			Org_ CD21	MCP-1	474343	1266.7	Org_ CD21	IL12/IL23p40	139	1.56183		Org_ CD21	TGF-β1	1072.39
	IFN-γ	Org_ CD19	322	11.2851	IL-10	Org_ CD19	402	0.902287	IL-1β	Org_ CD19	4468	8.29039	IL-6	Org_ CD19	218	0.730632	IL22	Org_ CD19	4831	17.4505	IL8	Org_ CD19	1112716	3713.57	TNF-α	Org_ CD19	227	0.634011			Org_ CD19	MCP-1	759810	2105.98	Org_ CD19	IL12/IL23p40	149	1.7724		Org_ CD19	TGF-β1	1197.94
	IFN-γ	Org_ CD13	139	2.51375	IL-10	Org_ CD13	149	0.114155	IL-1β	Org_ CD13	1220	1.71289	IL-6	Org_ CD13	125	0.151717	IL22	Org_ CD13	993	3.03563	IL8	Org_ CD13	169861	542.572	TNF-α	Org_ CD13	123	0.142301			Org_ CD13	MCP-1	28330	63.7823	Org_ CD13	IL12/IL23p40	62	0.0331054		Org_ CD13	TGF-β1	1276.85
	IFN-γ	Org_ BDH47	257	8.1494	IL-10	Org_ BDH47	630	1.64586	IL-1β	Org_ BDH47	6670	12.8404	IL-6	Org_ BDH47	202	0.633298	IL22	Org_ BDH47	8347	31.2538	IL8	Org_ BDH47	1634278	5509.26	TNF-α	Org_ BDH47	368	1.30334			Org_ BDH47	MCP-1	152715	378.705	Org_ BDH47	IL12/IL23p40	39	NaN		Org_ BDH47	TGF-β1	1637.13
	IFN-γ	EDM_H14_ UN	132	2.18339	IL-10	EDM_H14_ UN	200	0.266986	IL-1β	EDM_H14_ UN	930	1.14214	IL-6	EDM_H14_ UN	118	0.105829	IL22	EDM_H14_ UN	773	2.25594	IL8	EDM_H14_ UN	137358	436.662	TNF-α	EDM_H14_ UN	262	0.799962			EDM_H14_ UN	MCP-1	3127	6.14126	EDM_H14_ UN	IL12/IL23p40	46	NaN		EDM_H14_ UN	TGF-β1	782.508
	IFN-γ	EDM_H14-I	415	15.7947	IL-10	EDM_H14-I	1101	3.2264	IL-1β	EDM_H14-I	7533	14.6354	IL-6	EDM_H14-I	306	1.25728	IL22	EDM_H14-I	9234	34.7877	IL8	EDM_H14-I	1863383	6304.25	TNF-α	EDM_H14-I	824	3.47592			EDM_H14-I	MCP-1	1723958	5205.3	EDM_H14-I	IL12/IL23p40	171	2.24067		EDM_H14-I	TGF-β1	762.86
	IFN-γ	EDM_H14	371	13.6582	IL-10	EDM_H14	358	0.761385	IL-1β	EDM_H14	6540	12.5705	IL-6	EDM_H14	258	0.971596	IL22	EDM_H14	7403	27.513	IL8	EDM_H14	1368163	4590.42	TNF-α	EDM_H14	579	2.30757			EDM_H14	MCP-1	384560	1011.68	EDM_H14	IL12/IL23p40	42	NaN		EDM_H14	TGF-β1	782.731
	IFN-γ	EDM_H13	196	5.22383	IL-10	EDM_H13	256	0.439584	IL-1β	EDM_H13	2304	3.88038	IL-6	EDM_H13	109	0.0453494	IL22	EDM_H13	2029	6.81032	IL8	EDM_H13	448221	1463.58	TNF-α	EDM_H13	237	0.681409			EDM_H13	MCP-1	54407	127.094	EDM_H13	IL12/IL23p40	44	NaN		EDM_H13	TGF-β1	388.82
	IFN-γ	EDM_H9	500	19.9343	IL-10	EDM_H9	301	0.580594	IL-1β	EDM_H9	5582	10.5862	IL-6	EDM_H9	200	0.621086	IL22	EDM_H9	6185	22.7216	IL8	EDM_H9	1023681	3409.27	TNF-α	EDM_H9	319	1.07052			EDM_H9	MCP-1	361544	947.088	EDM_H9	IL12/IL23p40	53	NaN		EDM_H9	TGF-β1	426.886
	IFN-γ	EDM_H4	553	22.5225	IL-10	EDM_H4	901	2.54968	IL-1β	EDM_H4	8112	15.8428	IL-6	EDM_H4	349	1.51072	IL22	EDM_H4	10250	38.8562	IL8	EDM_H4	1965249	6658.82	TNF-α	EDM_H4	1105	4.81797			EDM_H4	MCP-1	1905625	5831.61	EDM_H4	IL12/IL23p40	352	6.2575		EDM_H4	TGF-β1	762.637
	IFN-γ	EDM_CD62-I	172	4.07914	IL-10	EDM_CD62-I	150	0.11709	IL-1β	EDM_CD62-I	1863	2.99364	IL-6	EDM_CD62-I	109	0.0453494	IL22	EDM_CD62-I	1807	5.99058	IL8	EDM_CD62-I	295972	957.308	TNF-α	EDM_CD62-I	141	0.227168			EDM_CD62-I	MCP-1	319598	830.251	EDM_CD62-I	IL12/IL23p40	94	0.638878		EDM_CD62-I	TGF-β1	738.089
	IFN-γ	EDM_CD58_ LF	360	13.1249	IL-10	EDM_CD58_ LF	434	1.00539	IL-1β	EDM_CD58_ LF	4989	9.36241	IL-6	EDM_CD58_ LF	191	0.565995	IL22	EDM_CD58_ LF	5343	19.4361	IL8	EDM_CD58_ LF	1141072	3810.63	TNF-α	EDM_CD58_ LF	2912	13.4752			EDM_CD58_ LF	MCP-1	206246	520.912	EDM_CD58_ LF	IL12/IL23p40	58	NaN		EDM_CD58_ LF	TGF-β1	326.274
	IFN-γ	EDM_CD52_ LF	454	17.6922	IL-10	EDM_CD52_ LF	538	1.34351	IL-1β	EDM_CD52_ LF	6315	12.1037	IL-6	EDM_CD52_ LF	259	0.977582	IL22	EDM_CD52_ LF	7534	28.0308	IL8	EDM_CD52_ LF	1264042	4232.36	TNF-α	EDM_CD52_ LF	10324	49.1645			EDM_CD52_ LF	MCP-1	695458	1913.29	EDM_CD52_ LF	IL12/IL23p40	126	1.29061		EDM_CD52_ LF	TGF-β1	384.617
	IFN-γ	EDM_CD51_ UN	174	4.17436	IL-10	EDM_CD51_ UN	215	0.312835	IL-1β	EDM_CD51_ UN	1920	3.10793	IL-6	EDM_CD51_ UN	134	0.209825	IL22	EDM_CD51_ UN	1755	5.79929	IL8	EDM_CD51_ UN	365037	1186.35	TNF-α	EDM_CD51_ UN	233	0.662448			EDM_CD51_ UN	MCP-1	274323	705.505	EDM_CD51_ UN	IL12/IL23p40	75	0.268906		EDM_CD51_ UN	TGF-β1	722.697
	IFN-γ	EDM_CD51_ LF	288	9.64293	IL-10	EDM_CD51_ LF	362	0.77415	IL-1β	EDM_CD51_ LF	5228	9.8552	IL-6	EDM_CD51_ LF	236	0.839446	IL22	EDM_CD51_ LF	5425	19.755	IL8	EDM_CD51_ LF	1016815	3385.84	TNF-α	EDM_CD51_ LF	3102	14.3872			EDM_CD51_ LF	MCP-1	724169	1999.02	EDM_CD51_ LF	IL12/IL23p40	74	0.25003		EDM_CD51_ LF	TGF-β1	359.19
	IFN-γ	EDM_CD42_ LF	156	3.31871	IL-10	EDM_CD42_ LF	279	0.51144	IL-1β	EDM_CD42_ LF	3412	6.12844	IL-6	EDM_CD42_ LF	141	0.254512	IL22	EDM_CD42_ LF	3614	12.775	IL8	EDM_CD42_ LF	661148	2178.59	TNF-α	EDM_CD42_ LF	978	4.2112			EDM_CD42_ LF	MCP-1	71137	168.726	EDM_CD42_ LF	IL12/IL23p40	55	NaN		EDM_CD42_ LF	TGF-β1	309.717
	IFN-γ	EDM_CD68	170	3.98396	IL-10	EDM_CD68	158	0.140682	IL-1β	EDM_CD68	1671	2.60947	IL-6	EDM_CD68	106	0.0244927	IL22	EDM_CD68	1502	4.87294	IL8	EDM_CD68	303567	982.438	TNF-α	EDM_CD68	222	0.610318			EDM_CD68	MCP-1	259835	665.907	EDM_CD68	IL12/IL23p40	109	0.941063		EDM_CD68	TGF-β1	910.651
	IFN-γ	EDM_CD64	424	16.2323	IL-10	EDM_CD64	1689	5.24945	IL-1β	EDM_CD64	7002	13.5302	IL-6	EDM_CD64	318	1.32822	IL22	EDM_CD64	8060	30.1142	IL8	EDM_CD64	1961008	6644.04	TNF-α	EDM_CD64	474	1.80754			EDM_CD64	MCP-1	34689	78.9984	EDM_CD64	IL12/IL23p40	84	0.441861		EDM_CD64	TGF-β1	691.485
	IFN-γ	EDM_CD62	194	5.12828	IL-10	EDM_CD62	252	0.427138	IL-1β	EDM_CD62	1778	2.8234	IL-6	EDM_CD62	121	0.125586	IL22	EDM_CD62	1577	5.14676	IL8	EDM_CD62	348074	1129.99	TNF-α	EDM_CD62	182	0.42092			EDM_CD62	MCP-1	27318	61.3773	EDM_CD62	IL12/IL23p40	100	0.758922		EDM_CD62	TGF-β1	628.015
	IFN-γ	EDM_CD62	181	4.50788	IL-10	EDM_CD62	209	0.294457	IL-1β	EDM_CD62	1444	2.15706	IL-6	EDM_CD62	125	0.151717	IL22	EDM_CD62	1194	3.75633	IL8	EDM_CD62	223016	716.736	TNF-α	EDM_CD62	170	0.364164			EDM_CD62	MCP-1	59456	139.589	EDM_CD62	IL12/IL23p40	38	NaN		EDM_CD62	TGF-β1	291.845
	IFN-γ	EDM_CD61	118	1.52514	IL-10	EDM_CD61	187	0.227529	IL-1β	EDM_CD61	887	1.05804	IL-6	EDM_CD61	101	NaN	IL22	EDM_CD61	634	1.76949	IL8	EDM_CD61	110867	350.751	TNF-α	EDM_CD61	123	0.142301			EDM_CD61	MCP-1	5724	11.7197	EDM_CD61	IL12/IL23p40	50	NaN		EDM_CD61	TGF-β1	627.792
	IFN-γ	EDM_CD60	202	5.51065	IL-10	EDM_CD60	197	0.257856	IL-1β	EDM_CD60	1855	2.9776	IL-6	EDM_CD60	137	0.229024	IL22	EDM_CD60	1694	5.57527	IL8	EDM_CD60	304920	986.916	TNF-α	EDM_CD60	795	3.33753			EDM_CD60	MCP-1	67749	160.244	EDM_CD60	IL12/IL23p40	71	0.193925		EDM_CD60	TGF-β1	354.328
	IFN-γ	EDM_CD58	222	6.46832	IL-10	EDM_CD58	194	0.24874	IL-1β	EDM_CD58	1898	3.0638	IL-6	EDM_CD58	151	0.317758	IL22	EDM_CD58	2134	7.19968	IL8	EDM_CD58	339349	1101.03	TNF-α	EDM_CD58	172	0.373621			EDM_CD58	MCP-1	157625	391.625	EDM_CD58	IL12/IL23p40	-6	NaN		EDM_CD58	TGF-β1	858.725
	IFN-γ	EDM_CD50	156	3.31871	IL-10	EDM_CD50	223	0.337413	IL-1β	EDM_CD50	1383	2.03586	IL-6	EDM_CD50	111	0.0589993	IL22	EDM_CD50	1167	3.65912	IL8	EDM_CD50	204089	654.6	TNF-α	EDM_CD50	186	0.439846			EDM_CD50	MCP-1	254064	650.178	EDM_CD50	IL12/IL23p40	42	NaN		EDM_CD50	TGF-β1	303.759
	IFN-γ	EDM_CD50	159	3.46111	IL-10	EDM_CD50	357	0.758195	IL-1β	EDM_CD50	2756	4.79442	IL-6	EDM_CD50	114	0.0792189	IL22	EDM_CD50	2684	9.25413	IL8	EDM_CD50	634154	2087.57	TNF-α	EDM_CD50	334	1.14177			EDM_CD50	MCP-1	475832	1270.97	EDM_CD50	IL12/IL23p40	76	0.287861		EDM_CD50	TGF-β1	873.939
	IFN-γ	EDM_CD48	196	5.22383	IL-10	EDM_CD48	220	0.328186	IL-1β	EDM_CD48	2186	3.64257	IL-6	EDM_CD48	163	0.392921	IL22	EDM_CD48	2014	6.75479	IL8	EDM_CD48	409751	1335.2	TNF-α	EDM_CD48	189	0.454043			EDM_CD48	MCP-1	275998	710.094	EDM_CD48	IL12/IL23p40	228	3.47903		EDM_CD48	TGF-β1	719.352
	IFN-γ	EDM_CD47	142	2.65555	IL-10	EDM_CD47	170	0.176394	IL-1β	EDM_CD47	959	1.19895	IL-6	EDM_CD47	106	0.0244927	IL22	EDM_CD47	778	2.27354	IL8	EDM_CD47	121510	385.217	TNF-α	EDM_CD47	137	0.208295			EDM_CD47	MCP-1	24476	54.6502	EDM_CD47	IL12/IL23p40	52	NaN		EDM_CD47	TGF-β1	290.963
	IFN-γ	EDM_CD42	127	1.94789	IL-10	EDM_CD42	181	0.209417	IL-1β	EDM_CD42	1786	2.83942	IL-6	EDM_CD42	151	0.317758	IL22	EDM_CD42	1613	5.27844	IL8	EDM_CD42	269712	870.537	TNF-α	EDM_CD42	163	0.331073			EDM_CD42	MCP-1	60207	141.453	EDM_CD42	IL12/IL23p40	95	0.6588		EDM_CD42	TGF-β1	807.304
	IFN-γ	EDM_CD42	74	NaN	IL-10	EDM_CD42	112	0.00932012	IL-1β	EDM_CD42	763	0.816452	IL-6	EDM_CD42	109	0.0453494	IL22	EDM_CD42	501	1.3098	IL8	EDM_CD42	62804	196.144	TNF-α	EDM_CD42	98	0.0248604			EDM_CD42	MCP-1	15365	33.4033	EDM_CD42	IL12/IL23p40	47	NaN		EDM_CD42	TGF-β1	349.467
	IFN-γ	EDM_CD32	189	4.88952	IL-10	EDM_CD32	199	0.263941	IL-1β	EDM_CD32	2104	3.47754	IL-6	EDM_CD32	155	0.342893	IL22	EDM_CD32	1965	6.57351	IL8	EDM_CD32	344731	1118.89	TNF-α	EDM_CD32	239	0.690891			EDM_CD32	MCP-1	111495	271.39	EDM_CD32	IL12/IL23p40	115	1.06368		EDM_CD32	TGF-β1	681.903
	IFN-γ	EDM_CD32	112	1.24429	IL-10	EDM_CD32	118	0.0254891	IL-1β	EDM_CD32	765	0.820336	IL-6	EDM_CD32	108	0.0384578	IL22	EDM_CD32	502	1.31324	IL8	EDM_CD32	68440	214.168	TNF-α	EDM_CD32	148	0.260211			EDM_CD32	MCP-1	8992	18.9382	EDM_CD32	IL12/IL23p40	81	0.383666		EDM_CD32	TGF-β1	311.262
	IFN-γ	EDM_CD30	171	4.03155	IL-10	EDM_CD30	248	0.414708	IL-1β	EDM_CD30	2191	3.65264	IL-6	EDM_CD30	138	0.235407	IL22	EDM_CD30	1996	6.68817	IL8	EDM_CD30	310221	1004.47	TNF-α	EDM_CD30	273	0.852149			EDM_CD30	MCP-1	170843	426.536	EDM_CD30	IL12/IL23p40	60	0.00134188		EDM_CD30	TGF-β1	760.851
	IFN-γ	EDM_CD28	386	14.3861	IL-10	EDM_CD28	383	0.841314	IL-1β	EDM_CD28	5205	9.80775	IL-6	EDM_CD28	160	0.374196	IL22	EDM_CD28	6103	22.4006	IL8	EDM_CD28	1244794	4166.27	TNF-α	EDM_CD28	1784	8.06667			EDM_CD28	MCP-1	930833	2627.23	EDM_CD28	IL12/IL23p40	67	0.120648		EDM_CD28	TGF-β1	848.212
	IFN-γ	EDM_CD27	231	6.90002	IL-10	EDM_CD27	206	0.285287	IL-1β	EDM_CD27	2690	4.66067	IL-6	EDM_CD27	128	0.171181	IL22	EDM_CD27	2634	9.06641	IL8	EDM_CD27	507003	1660.26	TNF-α	EDM_CD27	357	1.25106			EDM_CD27	MCP-1	793310	2207.05	EDM_CD27	IL12/IL23p40	60	0.00134188		EDM_CD27	TGF-β1	763.753
	IFN-γ	EDM_CD24	282	9.35356	IL-10	EDM_CD24	263	0.461402	IL-1β	EDM_CD24	4648	8.6604	IL-6	EDM_CD24	198	0.608863	IL22	EDM_CD24	4877	17.6285	IL8	EDM_CD24	808221	2676.09	TNF-α	EDM_CD24	324	1.09427			EDM_CD24	MCP-1	173956	434.785	EDM_CD24	IL12/IL23p40	65	0.0849053		EDM_CD24	TGF-β1	813.784
	IFN-γ	EDM_CD21	558	22.7669	IL-10	EDM_CD21	583	1.49106	IL-1β	EDM_CD21	8726	17.1256	IL-6	EDM_CD21	346	1.49311	IL22	EDM_CD21	10088	38.2061	IL8	EDM_CD21	2016453	6837.29	TNF-α	EDM_CD21	3345	15.5539			EDM_CD21	MCP-1	2075536	6429.38	EDM_CD21	IL12/IL23p40	1355	30.4476		EDM_CD21	TGF-β1	804.175
	IFN-γ	EDM_CD19	822	35.7214	IL-10	EDM_CD19	1452	4.42889	IL-1β	EDM_CD19	9851	19.4821	IL-6	EDM_CD19	426	1.96002	IL22	EDM_CD19	11709	44.7329	IL8	EDM_CD19	2205608	7497.94	TNF-α	EDM_CD19	3533	16.4569			EDM_CD19	MCP-1	2050146	6339.32	EDM_CD19	IL12/IL23p40	280	4.63251		EDM_CD19	TGF-β1	753.039
	IFN-γ	EDM_CD13	157	3.36617	IL-10	EDM_CD13	174	0.188373	IL-1β	EDM_CD13	945	1.17152	IL-6	EDM_CD13	142	0.260866	IL22	EDM_CD13	676	1.91589	IL8	EDM_CD13	130690	414.999	TNF-α	EDM_CD13	169	0.359436			EDM_CD13	MCP-1	26238	58.8161	EDM_CD13	IL12/IL23p40	14	NaN		EDM_CD13	TGF-β1	984.612
	IFN-γ	EDM_BDH47	324	11.3818	IL-10	EDM_BDH47	570	1.44837	IL-1β	EDM_BDH47	8711	17.0943	IL-6	EDM_BDH47	230	0.803249	IL22	EDM_BDH47	10150	38.4548	IL8	EDM_BDH47	1924831	6518.06	TNF-α	EDM_BDH47	1410	6.2764			EDM_BDH47	MCP-1	1452246	4293.24	EDM_BDH47	IL12/IL23p40	38	NaN		EDM_BDH47	TGF-β1	797.473
	IFN-γ	EDM_ H4_ Un	314	10.8984	IL-10	EDM_ H4_ Un	308	0.602676	IL-1β	EDM_ H4_ Un	5274	9.95012	IL-6	EDM_ H4_ Un	213	0.700281	IL22	EDM_ H4_ Un	5839	21.3687	IL8	EDM_ H4_ Un	1011477	3367.62	TNF-α	EDM_ H4_ Un	5362	25.2507			EDM_ H4_ Un	MCP-1	346710	905.636	EDM_ H4_ Un	IL12/IL23p40	52	NaN		EDM_ H4_ Un	TGF-β1	372.012
	IFN-γ	EDM_ H4_ LF	224	6.56422	IL-10	EDM_ H4_ LF	690	1.84441	IL-1β	EDM_ H4_ LF	4932	9.24497	IL-6	EDM_ H4_ LF	165	0.405383	IL22	EDM_ H4_ LF	5384	19.5955	IL8	EDM_ H4_ LF	1020012	3396.75	TNF-α	EDM_ H4_ LF	3796	17.7204			EDM_ H4_ LF	MCP-1	337926	881.158	EDM_ H4_ LF	IL12/IL23p40	58	NaN		EDM_ H4_ LF	TGF-β1	396.563
	IFN-γ	EDM_ H14_ LF	110	1.15089	IL-10	EDM_ H14_ LF	217	0.318971	IL-1β	EDM_ H14_ LF	1646	2.55954	IL-6	EDM_ H14_ LF	127	0.164705	IL22	EDM_ H14_ LF	1488	4.8219	IL8	EDM_ H14_ LF	277049	894.761	TNF-α	EDM_ H14_ LF	460	1.74091			EDM_ H14_ LF	MCP-1	5272	10.7365	EDM_ H14_ LF	IL12/IL23p40	80	0.36438		EDM_ H14_ LF	TGF-β1	278.172
	IFN-γ	EDM_ H14_ LF	159	3.46111	IL-10	EDM_ H14_ LF	269	0.480139	IL-1β	EDM_ H14_ LF	1802	2.87144	IL-6	EDM_ H14_ LF	112	0.0657692	IL22	EDM_ H14_ LF	1560	5.08464	IL8	EDM_ H14_ LF	288076	931.197	TNF-α	EDM_ H14_ LF	289	0.928081			EDM_ H14_ LF	MCP-1	25984	58.2146	EDM_ H14_ LF	IL12/IL23p40	67	0.120648		EDM_ H14_ LF	TGF-β1	355.212
	IFN-γ	EDM_ H19	225	6.61217	IL-10	EDM_ H19	174	0.188373	IL-1β	EDM_ H19	2408	4.09027	IL-6	EDM_ H19	95	NaN	IL22	EDM_ H19	2156	7.28138	IL8	EDM_ H19	269337	869.299	TNF-α	EDM_ H19	181	0.416189			EDM_ H19	MCP-1	369997	970.772	EDM_ H19	IL12/IL23p40	82	0.403011		EDM_ H19	TGF-β1	304.862
	IFN-γ	EDM_ H19	108	1.0576	IL-10	EDM_ H19	126	0.0477916	IL-1β	EDM_ H19	648	0.593951	IL-6	EDM_ H19	94	NaN	IL22	EDM_ H19	412	1.00621	IL8	EDM_ H19	57902	180.497	TNF-α	EDM_ H19	125	0.151723			EDM_ H19	MCP-1	65227	153.946	EDM_ H19	IL12/IL23p40	63	0.0500491		EDM_ H19	TGF-β1	331.795
	IFN-γ	EDM_ H17	177	4.31725	IL-10	EDM_ H17	216	0.315902	IL-1β	EDM_ H17	1938	3.14404	IL-6	EDM_ H17	112	0.0657692	IL22	EDM_ H17	1746	5.76621	IL8	EDM_ H17	280296	905.487	TNF-α	EDM_ H17	189	0.454043			EDM_ H17	MCP-1	29049	65.4939	EDM_ H17	IL12/IL23p40	92	0.599145		EDM_ H17	TGF-β1	335.328
	IFN-γ	EDM_ H16	470	18.4716	IL-10	EDM_ H16	387	0.854135	IL-1β	EDM_ H16	5228	9.8552	IL-6	EDM_ H16	181	0.5045	IL22	EDM_ H16	5911	21.6499	IL8	EDM_ H16	928189	3083.74	TNF-α	EDM_ H16	418	1.54108			EDM_ H16	MCP-1	124136	304.069	EDM_ H16	IL12/IL23p40	61	0.016677		EDM_ H16	TGF-β1	312.366
	IFN-γ	EDM_ H15	146	2.84478	IL-10	EDM_ H15	133	0.0677124	IL-1β	EDM_ H15	624	0.547749	IL-6	EDM_ H15	116	0.0925668	IL22	EDM_ H15	332	0.7369	IL8	EDM_ H15	33413	102.818	TNF-α	EDM_ H15	119	0.123467			EDM_ H15	MCP-1	1776	3.33096	EDM_ H15	IL12/IL23p40	11	NaN		EDM_ H15	TGF-β1	325.17
	IFN-γ	EDM_ H14	99	0.639565	IL-10	EDM_ H14	121	0.0337793	IL-1β	EDM_ H14	528	0.363978	IL-6	EDM_ H14	116	0.0925668	IL22	EDM_ H14	304	0.643638	IL8	EDM_ H14	31696	97.4104	TNF-α	EDM_ H14	110	0.0811371			EDM_ H14	MCP-1	83	0.0348255	EDM_ H14	IL12/IL23p40	49	NaN		EDM_ H14	TGF-β1	266.929
	IFN-γ	EDM_ CD64-I	169	3.93638	IL-10	EDM_ CD64-I	188	0.230554	IL-1β	EDM_ CD64-I	1547	2.36208	IL-6	EDM_ CD64-I	142	0.260866	IL22	EDM_ CD64-I	1250	3.95833	IL8	EDM_ CD64-I	238507	767.683	TNF-α	EDM_ CD64-I	179	0.406728			EDM_ CD64-I	MCP-1	282066	726.734	EDM_ CD64-I	IL12/IL23p40	78	0.325988		EDM_ CD64-I	TGF-β1	759.958
	IFN-γ	EDM_ CD52_ UN	125	1.85381	IL-10	EDM_ CD52_ UN	207	0.288342	IL-1β	EDM_ CD52_ UN	1970	3.20826	IL-6	EDM_ CD52_ UN	124	0.145204	IL22	EDM_ CD52_ UN	1813	6.01267	IL8	EDM_ CD52_ UN	405898	1322.35	TNF-α	EDM_ CD52_ UN	710	2.93204			EDM_ CD52_ UN	MCP-1	204508	516.251	EDM_ CD52_ UN	IL12/IL23p40	68	0.13877		EDM_ CD52_ UN	TGF-β1	795.909
	IFN-γ	EDM_ CD50-I	211	5.94131	IL-10	EDM_ CD50-I	189	0.233581	IL-1β	EDM_ CD50-I	2223	3.7171	IL-6	EDM_ CD50-I	143	0.267212	IL22	EDM_ CD50-I	2280	7.74268	IL8	EDM_ CD50-I	403749	1315.19	TNF-α	EDM_ CD50-I	329	1.11802			EDM_ CD50-I	MCP-1	445365	1183.88	EDM_ CD50-I	IL12/IL23p40	125	1.26987		EDM_ CD50-I	TGF-β1	713.108
	IFN-γ	EDM_ CD32_ LF	160	3.50859	IL-10	EDM_ CD32_ LF	319	0.637449	IL-1β	EDM_ CD32_ LF	2363	3.99942	IL-6	EDM_ CD32_ LF	140	0.248151	IL22	EDM_ CD32_ LF	2237	7.58256	IL8	EDM_ CD32_ LF	403181	1313.3	TNF-α	EDM_ CD32_ LF	1352	5.99894			EDM_ CD32_ LF	MCP-1	31413	71.138	EDM_ CD32_ LF	IL12/IL23p40	49	NaN		EDM_ CD32_ LF	TGF-β1	313.248
	IFN-γ	EDM_ CD27_LF	174	4.17436	IL-10	EDM_ CD27_LF	320	0.640614	IL-1β	EDM_ CD27_LF	1977	3.22232	IL-6	EDM_ CD27_LF	135	0.216233	IL22	EDM_ CD27_LF	1954	6.53284	IL8	EDM_ CD27_LF	248748	801.406	TNF-α	EDM_ CD27_LF	562	2.22658			EDM_ CD27_LF	MCP-1	313654	813.791	EDM_ CD27_LF	IL12/IL23p40	14	NaN		EDM_ CD27_LF	TGF-β1	382.405
	IFN-γ	EDM_ CD27_ Un	202	5.51065	IL-10	EDM_ CD27_ Un	156	0.134766	IL-1β	EDM_ CD27_ Un	2138	3.54595	IL-6	EDM_ CD27_ Un	110	0.0521943	IL22	EDM_ CD27_ Un	1905	6.35185	IL8	EDM_ CD27_ Un	299867	970.194	TNF-α	EDM_ CD27_ Un	751	3.1276			EDM_ CD27_ Un	MCP-1	352183	920.913	EDM_ CD27_ Un	IL12/IL23p40	52	NaN		EDM_ CD27_ Un	TGF-β1	407.184
	IFN-γ	EDM_ CD64	207	5.74984	IL-10	EDM_ CD64	259	0.448929	IL-1β	EDM_ CD64	2099	3.46748	IL-6	EDM_ CD64	127	0.164705	IL22	EDM_ CD64	2116	7.13286	IL8	EDM_ CD64	454624	1484.97	TNF-α	EDM_ CD64	155	0.293271			EDM_ CD64	MCP-1	2543	4.91603	EDM_ CD64	IL12/IL23p40	90	0.559567		EDM_ CD64	TGF-β1	331.353
	IFN-γ	EDM_ CD59	107	1.011	IL-10	EDM_ CD59	155	0.131813	IL-1β	EDM_ CD59	937	1.15585	IL-6	EDM_ CD59	87	NaN	IL22	EDM_ CD59	714	2.0488	IL8	EDM_ CD59	92840	292.544	TNF-α	EDM_ CD59	117	0.114054			EDM_ CD59	MCP-1	52300	121.899	EDM_ CD59	IL12/IL23p40	51	NaN		EDM_ CD59	TGF-β1	328.924
	IFN-γ	EDM_ CD50	159	3.46111	IL-10	EDM_ CD50	161	0.149576	IL-1β	EDM_ CD50	1218	1.70893	IL-6	EDM_ CD50	103	0.00261871	IL22	EDM_ CD50	1123	3.50095	IL8	EDM_ CD50	184317	589.829	TNF-α	EDM_ CD50	662	2.70315			EDM_ CD50	MCP-1	142026	350.674	EDM_ CD50	IL12/IL23p40	122	1.20779		EDM_ CD50	TGF-β1	319.871
	IFN-γ	EDM_ CD30	113	1.29104	IL-10	EDM_ CD30	128	0.0534514	IL-1β	EDM_ CD30	433	0.184402	IL-6	EDM_ CD30	66	NaN	IL22	EDM_ CD30	241	0.436228	IL8	EDM_ CD30	14975	45.1483	TNF-α	EDM_ CD30	111	0.0858366			EDM_ CD30	MCP-1	4104	8.2182	EDM_ CD30	IL12/IL23p40	107	0.900392		EDM_ CD30	TGF-β1	309.055
	IFN-γ	EDM_ CD13	184	4.65094	IL-10	EDM_ CD13	226	0.34665	IL-1β	EDM_ CD13	1670	2.60747	IL-6	EDM_ CD13	120	0.119017	IL22	EDM_ CD13	1522	4.94589	IL8	EDM_ CD13	281276	908.725	TNF-α	EDM_ CD13	672	2.75083			EDM_ CD13	MCP-1	88027	211.351	EDM_ CD13	IL12/IL23p40	53	NaN		EDM_ CD13	TGF-β1	343.943
	IFN-γ	EDM_68	117	1.47828	IL-10	EDM_68	300	0.577442	IL-1β	EDM_68	3020	5.33032	IL-6	EDM_68	153	0.330336	IL22	EDM_68	2869	9.95022	IL8	EDM_68	581715	1911.05	TNF-α	EDM_68	920	3.93421			EDM_68	MCP-1	547343	1477.39	EDM_68	IL12/IL23p40	69	0.157033		EDM_68	TGF-β1	324.066

## Sheet: Conc pgml
			IFN-γ	IL-10	IL-1β	IL-6	TNF-α	IL22	IL8	MCP-1	IL12/IL23p40	TGF-β1
Group	Sample	Wells	Calc. Conc. Mean	Calc. Conc. Mean	Calc. Conc. Mean	Calc. Conc. Mean	Calc. Conc. Mean	Calc. Conc. Mean	Calc. Conc. Mean	Calc. Conc. Mean	Calc. Conc. Mean	Calc. Conc. Mean	Sample
Org_Healthy	Org_ H19	H09	20.3735	1.48777	13.0294	0.809287	1.5173	29.9357	5755.24	4741.44	0.6588	1114.88	Org_ H19
Org_Healthy	Org_ H17	F12	3.03422	0.615311	4.22764	0.0521943	0.213013	8.22766	1729.18	7.18547	0.287861	1192.76	Org_ H17
Org_Healthy	Org_ H16	F11	11.6721	1.21621	7.68897	0.260866	0.487176	16.7278	3384.02	4.5912	0.016677	1199.07	Org_ H16
Org_Healthy	Org_ H14	F05	16.9134	1.91413	12.5124	0.959617	1.44121	28.6836	5275.17	3706.8	1.87825	1235.35	Org_ H14
Org_Healthy	Org_ H4	E08	28.2517	2.16069	13.4242	1.1089	1.79326	32.9329	6126.82	4191.38	1.98445	1138.73	Org_ H4
Org_CD	Org_ CD68	F10	1.75981	0.206404	1.8534	NaN	0.104645	3.56921	682.538	485.826	0.016677	1248.21	Org_ CD68
Org_CD	Org_ CD64	E12	24.0874	1.22925	9.16052	0.736696	0.577153	17.7949	4408.62	21.264	0.539839	976.762	Org_ CD64
Org_CD	Org_ CD62	F03	19.3978	1.28796	11.2791	0.55986	0.747789	25.0097	4278.12	97.8809	NaN	1251.59	Org_ CD62
Org_CD	Org_ CD61	H08	1.19758	0.12297	1.57857	0.171181	0.0482764	3.03207	588.056	63.9274	0.0849053	1089.25	Org_ CD61
Org_CD	Org_ CD58	F07	4.36489	0.161471	2.88746	NaN	0.184715	5.61931	819.972	159.489	NaN	1111.73	Org_ CD58
Org_CD	Org_ CD50	F04	2.41929	0.203394	3.377	0.222632	0.203578	6.51806	1144.18	1132.76	0.579336	1271.66	Org_ CD50
Org_CD	Org_ CD48	E11	8.91977	0.892647	6.55298	0.355429	0.354708	13.5883	2699.9	487.449	0.441861	877.743	Org_ CD48
Org_CD	Org_ CD42	E07	4.03155	0.155518	2.95356	0.286213	0.156434	5.94273	921.608	58.0465	0.345153	1346.18	Org_ CD42
Org_CD	Org_ CD32	E09	2.561	0.0421613	1.34224	0.112431	NaN	2.34046	402.951	17.251	0.30689	1109.03	Org_ CD32
Org_CD	Org_ CD30	E04	3.6511	0.161471	1.85934	NaN	0.250768	3.86448	471.227	84.3611	0.50051	1128.15	Org_ CD30
Org_CD	Org_ CD28	F08	5.84556	0.368246	3.7574	0.184102	0.246047	7.90294	1404.48	252.078	NaN	1417.18	Org_ CD28
Org_CD	Org_ CD24	E05	15.7947	1.06683	8.12402	0.663782	0.709855	17.6672	3074.15	215.078	0.461362	1190.96	Org_ CD24
Org_CD	Org_ CD21	E06	4.31725	0.188373	3.47553	0.125586	0.392538	7.15513	1051.65	1266.7	1.56183	1072.39	Org_ CD21
Org_CD	Org_ CD19	E10	11.2851	0.902287	8.29039	0.730632	0.634011	17.4505	3713.57	2105.98	1.7724	1197.94	Org_ CD19
Org_CD	Org_ CD13	F09	2.51375	0.114155	1.71289	0.151717	0.142301	3.03563	542.572	63.7823	0.0331054	1276.85	Org_ CD13
Org_CD	Org_ H21	F06	8.1494	1.64586	12.8404	0.633298	1.30334	31.2538	5509.26	378.705	NaN	1637.13	Org_ H21
EDM_Healthy	EDM_H14_ UN	B10	2.18339	0.266986	1.14214	0.105829	0.799962	2.25594	436.662	6.14126	NaN	782.508	EDM_H14_ UN
EDM_Healthy	EDM_H14-I	C06	15.7947	3.2264	14.6354	1.25728	3.47592	34.7877	6304.25	5205.3	2.24067	762.86	EDM_H14-I
EDM_Healthy	EDM_H14	B03	13.6582	0.761385	12.5705	0.971596	2.30757	27.513	4590.42	1011.68	NaN	782.731	EDM_H14
EDM_Healthy	EDM_H13	H07	5.22383	0.439584	3.88038	0.0453494	0.681409	6.81032	1463.58	127.094	NaN	388.82	EDM_H13
EDM_Healthy	EDM_H9	E03	19.9343	0.580594	10.5862	0.621086	1.07052	22.7216	3409.27	947.088	NaN	426.886	EDM_H9
EDM_Healthy	EDM_H4	A06	22.5225	2.54968	15.8428	1.51072	4.81797	38.8562	6658.82	5831.61	6.2575	762.637	EDM_H4
EDM_Healthy	EDM_ H4_ Un	D07	10.8984	0.602676	9.95012	0.700281	25.2507	21.3687	3367.62	905.636	NaN	372.012	EDM_ H4_ Un
EDM_Healthy	EDM_ H19	D03	6.61217	0.188373	4.09027	NaN	0.416189	7.28138	869.299	970.772	0.403011	304.862	EDM_ H19
EDM_Healthy	EDM_ H19	G05	1.0576	0.0477916	0.593951	NaN	0.151723	1.00621	180.497	153.946	0.0500491	331.795	EDM_ H19
EDM_Healthy	EDM_ H17	G04	4.31725	0.315902	3.14404	0.0657692	0.454043	5.76621	905.487	65.4939	0.599145	335.328	EDM_ H17
EDM_Healthy	EDM_ H16	G03	18.4716	0.854135	9.8552	0.5045	1.54108	21.6499	3083.74	304.069	0.016677	312.366	EDM_ H16
EDM_Healthy	EDM_ H15	D04	2.84478	0.0677124	0.547749	0.0925668	0.123467	0.7369	102.818	3.33096	NaN	325.17	EDM_ H15
EDM_Healthy	EDM_ H14	C09	0.639565	0.0337793	0.363978	0.0925668	0.0811371	0.643638	97.4104				EDM_ H14
EDM_CD	EDM_CD62-I	C07	4.07914	0.11709	2.99364	0.0453494	0.227168	5.99058	957.308	830.251	0.638878	738.089	EDM_CD62-I
EDM_CD	EDM_CD51_ UN	B11	4.17436	0.312835	3.10793	0.209825	0.662448	5.79929	1186.35	705.505	0.268906	722.697	EDM_CD51_ UN
EDM_CD	EDM_CD68	B09	3.98396	0.140682	2.60947	0.0244927	0.610318	4.87294	982.438	665.907	0.941063	910.651	EDM_CD68
EDM_CD	EDM_CD64	A10	16.2323	5.24945	13.5302	1.32822	1.80754	30.1142	6644.04	78.9984	0.441861	691.485	EDM_CD64
EDM_CD	EDM_CD62	A12	5.12828	0.427138	2.8234	0.125586	0.42092	5.14676	1129.99	61.3773	0.758922	628.015	EDM_CD62
EDM_CD	EDM_CD62	G12	4.50788	0.294457	2.15706	0.151717	0.364164	3.75633	716.736	139.589	NaN	291.845	EDM_CD62
EDM_CD	EDM_CD61	A11	1.52514	0.227529	1.05804	NaN	0.142301	1.76949	350.751	11.7197	NaN	627.792	EDM_CD61
EDM_CD	EDM_CD60	G11	5.51065	0.257856	2.9776	0.229024	3.33753	5.57527	986.916	160.244	0.193925	354.328	EDM_CD60
EDM_CD	EDM_CD58	B06	6.46832	0.24874	3.0638	0.317758	0.373621	7.19968	1101.03	391.625	NaN	858.725	EDM_CD58
EDM_CD	EDM_CD50	C11	3.31871	0.337413	2.03586	0.0589993	0.439846	3.65912	654.6	650.178	NaN	303.759	EDM_CD50
EDM_CD	EDM_CD50	H04	3.46111	0.758195	4.79442	0.0792189	1.14177	9.25413	2087.57	1270.97	0.287861	873.939	EDM_CD50
EDM_CD	EDM_CD48	A09	5.22383	0.328186	3.64257	0.392921	0.454043	6.75479	1335.2	710.094	3.47903	719.352	EDM_CD48
EDM_CD	EDM_CD47	C12	2.65555	0.176394	1.19895	0.0244927	0.208295	2.27354	385.217	54.6502	NaN	290.963	EDM_CD47
EDM_CD	EDM_CD42	A05	1.94789	0.209417	2.83942	0.317758	0.331073	5.27844	870.537	141.453	0.6588	807.304	EDM_CD42
EDM_CD	EDM_CD42	H06	NaN	0.00932012	0.816452	0.0453494	0.0248604	1.3098	196.144	33.4033	NaN	349.467	EDM_CD42
EDM_CD	EDM_CD32	A07	4.88952	0.263941	3.47754	0.342893	0.690891	6.57351	1118.89	271.39	1.06368	681.903	EDM_CD32
EDM_CD	EDM_CD32	C10	1.24429	0.0254891	0.820336	0.0384578	0.260211	1.31324	214.168	18.9382	0.383666	311.262	EDM_CD32
EDM_CD	EDM_CD30	H03	4.03155	0.414708	3.65264	0.235407	0.852149	6.68817	1004.47	426.536	0.00134188	760.851	EDM_CD30
EDM_CD	EDM_CD28	B07	14.3861	0.841314	9.80775	0.374196	8.06667	22.4006	4166.27	2627.23	0.120648	848.212	EDM_CD28
EDM_CD	EDM_CD27	B05	6.90002	0.285287	4.66067	0.171181	1.25106	9.06641	1660.26	2207.05	0.00134188	763.753	EDM_CD27
EDM_CD	EDM_CD24	A03	9.35356	0.461402	8.6604	0.608863	1.09427	17.6285	2676.09	434.785	0.0849053	813.784	EDM_CD24
EDM_CD	EDM_CD21	A04	22.7669	1.49106	17.1256	1.49311	15.5539	38.2061	6837.29	6429.38	30.4476	804.175	EDM_CD21
EDM_CD	EDM_CD19	A08	35.7214	4.42889	19.4821	1.96002	16.4569	44.7329	7497.94	6339.32	4.63251	753.039	EDM_CD19
EDM_CD	EDM_CD13	B08	3.36617	0.188373	1.17152	0.260866	0.359436	1.91589	414.999	58.8161	NaN	984.612	EDM_CD13
EDM_CD	EDM_H21	B04	11.3818	1.44837	17.0943	0.803249	6.2764	38.4548	6518.06	4293.24	NaN	797.473	EDM_H21
EDM_CD	EDM_ CD64-I	C05	3.93638	0.230554	2.36208	0.260866	0.406728	3.95833	767.683	726.734	0.325988	759.958	EDM_ CD64-I
EDM_CD	EDM_ CD52_ UN	B12	1.85381	0.288342	3.20826	0.145204	2.93204	6.01267	1322.35	516.251	0.13877	795.909	EDM_ CD52_ UN
EDM_CD	EDM_ CD50-I	C08	5.94131	0.233581	3.7171	0.267212	1.11802	7.74268	1315.19	1183.88	1.26987	713.108	EDM_ CD50-I
EDM_CD	EDM_ CD27_ Un	D05	5.51065	0.134766	3.54595	0.0521943	3.1276	6.35185	970.194	920.913	NaN	407.184	EDM_ CD27_ Un
EDM_CD	EDM_ CD64	G08	5.74984	0.448929	3.46748	0.164705	0.293271	7.13286	1484.97	4.91603	0.559567	331.353	EDM_ CD64
EDM_CD	EDM_ CD59	G07	1.011	0.131813	1.15585	NaN	0.114054	2.0488	292.544	121.899	NaN	328.924	EDM_ CD59
EDM_CD	EDM_ CD50	G10	3.46111	0.149576	1.70893	0.00261871	2.70315	3.50095	589.829	350.674	1.20779	319.871	EDM_ CD50
EDM_CD	EDM_ CD30	G06	1.29104	0.0534514	0.184402	NaN	0.0858366	0.436228	45.1483	8.2182	0.900392	309.055	EDM_ CD30
EDM_CD	EDM_ CD13	G09	4.65094	0.34665	2.60747	0.119017	2.75083	4.94589	908.725	211.351	NaN	343.943	EDM_ CD13
EDM_CD	EDM_68	H10	1.47828	0.577442	5.33032	0.330336	3.93421	9.95022	1911.05	1477.39	0.157033	324.066	EDM_68
EDM_Healthy_LF	EDM_ H4_ LF	D08	6.56422	1.84441	9.24497	0.405383	17.7204	19.5955	3396.75	881.158	NaN	396.563	EDM_ H4_ LF
EDM_Healthy_LF	EDM_ H14_ LF	D12	1.15089	0.318971	2.55954	0.164705	1.74091	4.8219	894.761	10.7365	0.36438	278.172	EDM_ H14_ LF
EDM_Healthy_LF	EDM_ H14_ LF	H05	3.46111	0.480139	2.87144	0.0657692	0.928081	5.08464	931.197	58.2146	0.120648	355.212	EDM_ H14_ LF
EDM_CD_LF	EDM_CD58_ LF	D11	13.1249	1.00539	9.36241	0.565995	13.4752	19.4361	3810.63	520.912	NaN	326.274	EDM_CD58_ LF
EDM_CD_LF	EDM_CD52_ LF	C04	17.6922	1.34351	12.1037	0.977582	49.1645	28.0308	4232.36	1913.29	1.29061	384.617	EDM_CD52_ LF
EDM_CD_LF	EDM_CD51_ LF	C03	9.64293	0.77415	9.8552	0.839446	14.3872	19.755	3385.84	1999.02	0.25003	359.19	EDM_CD51_ LF
EDM_CD_LF	EDM_CD42_ LF	D10	3.31871	0.51144	6.12844	0.254512	4.2112	12.775	2178.59	168.726	NaN	309.717	EDM_CD42_ LF
EDM_CD_LF	EDM_ CD32_ LF	D09	3.50859	0.637449	3.99942	0.248151	5.99894	7.58256	1313.3	71.138	NaN	313.248	EDM_ CD32_ LF
EDM_CD_LF	EDM_ CD27_LF	D06	4.17436	0.640614	3.22232	0.216233	2.22658	6.53284	801.406	813.791	NaN	382.405	EDM_ CD27_LF
STD	S008	H01,H02	0	0	0	0	0	0	0	0	0	0	S008
STD	S007	G01,G02	2.11272	0.24428	0.283302	0.0881047	0.253129	0.223963	0.145205	0.389483	1.77246	3.06495	S007
STD	S006	F01,F02	8.94389	1.10739	1.24013	0.636323	1.06815	0.891295	0.64625	1.6728	6.82836	11.8205	S006
STD	S005	E01,E02	48.7511	6.22126	6.62245	3.29788	5.80523	4.65811	3.38026	8.16684	32.9518	61.4571	S005
STD	S004	D01,D02	227.9	32.3304	32.5622	15.0515	28.1361	23.4407	16.9078	41.2982	171.657	300.89	S004
STD	S003	C01,C02	1043.21	143.539	155.68	67.2653	127.101	110.611	76.6295	228.014	855.869	1419.44	S003
STD	S002	B01,B02	5475.58	737.354	832.482	359.56	691.749	564.884	405.795	1104.75	4467.76	7709.06	S002
STD	S001	A01,A02	31534.9	3761.13	4021.9	2087	3640.45	3035.69	2172.98	5348.68	22321	36838.7	S001
